# Supplementary material for: Multi-omics analysis of epigenetic dysregulation reveals clinical heterogeneity and evaluates the immunotherapeutic potential of lung adenocarcinoma
Source: Genes Dis. 2025 Feb 20;12(5):101561. doi: 10.1016/j.gendis.2025.101561 (PMC12166690; doi:10.1016/j.gendis.2025.101561)
Supplement: Multimedia component 3 [file mmc3.xlsx]

## Sheet: Table S1 
Supplementary Table S1. List of METcor genes.
CpG ID	Gene Symbol	P-value	Correlation coefficient	Fisher’s Z-transformed correlation coefficient
cg00022688	ACSL5	4.80116e-31	-0.516579	-0.571662
cg00024396	ELOVL5	3.72402e-12	-0.324949	-0.337171
cg00028487	ZNF808	1.19841e-13	-0.345594	-0.360432
cg00028749	BIVM	3.58851e-16	-0.377384	-0.397006
cg00036011	HIST1H3G	1.09699e-18	-0.405928	-0.430727
cg00054525	CYBA	3.95521e-34	-0.538866	-0.602556
cg00058299	SLC16A1	1.53002e-12	-0.330444	-0.343326
cg00083059	MOCS1	7.66639e-16	-0.373427	-0.392399
cg00085029	PRR5L	3.31611e-12	-0.325672	-0.337979
cg00086670	AS3MT	1.51215e-14	-0.35733	-0.373822
cg00091596	ARRDC4	3.91948e-11	-0.309848	-0.320377
cg00099976	SHISA2	5.67012e-14	-0.349894	-0.365323
cg00100800	ZNF462	1.10539e-14	-0.359065	-0.375812
cg00109356	SHISA2	6.76501e-14	-0.348885	-0.364174
cg00112517	PPP1R1B	5.47007e-19	-0.40918	-0.434626
cg00112780	HIST3H2BB	5.30664e-20	-0.419829	-0.447484
cg00124375	DDAH2	1.7233e-11	-0.315217	-0.326328
cg00135852	HOXB9	2.07833e-19	-0.413644	-0.439999
cg00143998	HIST3H2A	5.18161e-49	-0.627566	-0.737391
cg00152008	DMRTA2	1.55058e-17	-0.393215	-0.415597
cg00155609	PRDX2	2.74525e-20	-0.42277	-0.45106
cg00162401	GSTA4	2.68456e-11	-0.312334	-0.32313
cg00165862	GOLT1A	1.0882e-16	-0.383498	-0.404155
cg00178359	MT1E	1.46633e-15	-0.370002	-0.388425
cg00199007	SLC17A9	2.05261e-13	-0.342461	-0.356878
cg00204159	FAM83G	6.72452e-18	-0.397285	-0.42042
cg00231644	TUBB2A	4.44926e-18	-0.399276	-0.422787
cg00241712	A4GALT	5.98064e-13	-0.336129	-0.349722
cg00247471	PPM1H	1.9174e-12	-0.32906	-0.341774
cg00252032	PTK7	2.59903e-11	-0.312546	-0.323364
cg00288327	HOXA1	5.25604e-13	-0.336901	-0.350593
cg00288824	ATP10A	4.40429e-12	-0.323901	-0.335999
cg00305320	MPV17L	4.6022e-31	-0.516717	-0.57185
cg00347563	GIPC2	2.29647e-23	-0.452697	-0.488087
cg00353923	LRRC4	1.20082e-22	-0.445972	-0.47966
cg00355992	ZNF214	1.38111e-19	-0.415509	-0.442251
cg00368055	HS3ST1	3.52595e-15	-0.365303	-0.382992
cg00374492	CCND3	3.07953e-11	-0.311435	-0.322134
cg00378144	LYPD6B	3.62469e-12	-0.325118	-0.337359
cg00379708	RBM20	1.26623e-11	-0.317203	-0.328535
cg00393798	STK33	1.01352e-14	-0.359543	-0.376361
cg00397851	ZNF304	4.49013e-15	-0.363994	-0.381483
cg00405699	ST8SIA4	5.13075e-12	-0.322943	-0.334929
cg00405843	SMO	1.92415e-14	-0.355989	-0.372285
cg00410106	ZDBF2	7.03677e-13	-0.335153	-0.348622
cg00417408	TMEM176B	5.89822e-11	-0.307136	-0.31738
cg00417421	TSHZ2	5.45078e-12	-0.322562	-0.334504
cg00442814	ZNF704	9.83433e-22	-0.4372	-0.468764
cg00445824	ISYNA1	6.50486e-12	-0.321447	-0.33326
cg00447682	CAMK2N1	1.2194e-14	-0.358523	-0.37519
cg00450824	STK33	2.89546e-17	-0.390136	-0.41196
cg00474723	ME3	2.9942e-13	-0.340242	-0.354366
cg00481499	SPAG16	1.86876e-20	-0.424473	-0.453135
cg00482226	ZNF697	1.36999e-12	-0.331119	-0.344084
cg00489408	SEZ6L2	6.92282e-12	-0.321053	-0.332821
cg00492873	GJB3	1.56105e-11	-0.315856	-0.327037
cg00496805	ZNF548	1.09507e-15	-0.371549	-0.390219
cg00498024	B3GNT8	1.40274e-29	-0.505382	-0.556507
cg00500522	STAT6	1.25566e-12	-0.33165	-0.344681
cg00502665	ZNF667	1.28834e-58	-0.672701	-0.81566
cg00508334	IGF2BP3	1.12717e-17	-0.394775	-0.417444
cg00513060	ZNF530	1.65689e-14	-0.356822	-0.37324
cg00513467	KLHL9	2.84746e-13	-0.340538	-0.354702
cg00519002	MT1E	1.5282e-17	-0.393286	-0.415682
cg00530740	GCLC	7.7645e-19	-0.407548	-0.432667
cg00532890	PBX1	4.71062e-11	-0.308631	-0.319032
cg00547077	ZNF132	8.51052e-26	-0.474409	-0.515745
cg00585733	AUTS2	3.40732e-12	-0.325503	-0.33779
cg00588621	EID3	3.27877e-25	-0.469318	-0.509195
cg00594128	ZNF879	1.05708e-23	-0.455801	-0.491998
cg00601350	ZNF879	1.07486e-24	-0.464765	-0.503372
cg00605982	SLC6A11	9.23626e-12	-0.319222	-0.33078
cg00609645	HIST1H4E	1.65373e-12	-0.329968	-0.342792
cg00616129	STYK1	8.76139e-11	-0.304484	-0.314455
cg00616687	SIM2	4.61058e-22	-0.440389	-0.472714
cg00618725	MGMT	6.88761e-22	-0.438704	-0.470625
cg00630958	LEPR	3.77956e-12	-0.324857	-0.337068
cg00637687	PCSK1	5.75116e-31	-0.51599	-0.57086
cg00651523	ZSCAN23	7.75716e-37	-0.557148	-0.628688
cg00664634	ZNF606	1.16487e-21	-0.436483	-0.467878
cg00673251	ECHDC3	6.52457e-20	-0.418901	-0.446358
cg00674365	ZNF471	1.17332e-48	-0.625744	-0.73439
cg00683895	ZNF544	3.63874e-21	-0.431611	-0.461875
cg00697703	OSBPL3	3.3164e-12	-0.325672	-0.337979
cg00698685	DRD1	4.6993e-15	-0.363747	-0.381198
cg00700969	AKR1E2	7.9501e-37	-0.557078	-0.628586
cg00702126	VWA1	2.40377e-18	-0.40222	-0.426294
cg00725356	KLF15	4.76862e-11	-0.30855	-0.318942
cg00725635	B3GALT2	2.50041e-15	-0.367153	-0.385128
cg00731785	BST1	3.06503e-16	-0.3782	-0.397957
cg00735923	CFTR	4.63731e-27	-0.485111	-0.529646
cg00745399	ZNF610	7.05247e-29	-0.499873	-0.549137
cg00747619	CPPED1	1.77225e-13	-0.34332	-0.357851
cg00757182	ZNF773	1.27364e-33	-0.535308	-0.597555
cg00777689	KCNK1	1.36555e-31	-0.520647	-0.577227
cg00800512	ZIK1	3.36573e-65	-0.69961	-0.866536
cg00812833	PLD5	2.41275e-11	-0.313031	-0.323902
cg00823095	PLXNA2	3.5493e-17	-0.389125	-0.410768
cg00824018	INA	2.73031e-29	-0.503122	-0.553477
cg00824141	FHL2	2.71566e-11	-0.312259	-0.323046
cg00834796	JAKMIP2	1.67633e-11	-0.315396	-0.326526
cg00844600	ZNF610	1.68919e-23	-0.453929	-0.489638
cg00868383	ZNF132	4.26872e-17	-0.388205	-0.409685
cg00899160	GSTO2	1.36714e-19	-0.415555	-0.442307
cg00903242	CHL1	5.75709e-23	-0.448979	-0.483421
cg00907211	SMO	9.23554e-11	-0.304129	-0.314063
cg00908526	CTNND2	1.91904e-11	-0.31452	-0.325554
cg00910419	BCL11A	4.06112e-12	-0.324408	-0.336566
cg00926502	BIVM	7.60913e-28	-0.491573	-0.538132
cg00929855	HSPA1A	1.61029e-22	-0.444763	-0.478153
cg00930873	ALDH1A2	4.55776e-13	-0.337751	-0.351552
cg00940546	ZNF704	1.18512e-17	-0.39453	-0.417154
cg00947032	SPG20	6.58251e-11	-0.306403	-0.316571
cg00948275	HIST3H2BB	3.01003e-23	-0.451607	-0.486717
cg00958676	MSRA	1.93553e-14	-0.355956	-0.372248
cg00959249	PCSK1	1.43137e-12	-0.330851	-0.343784
cg00980178	CAMK2N1	1.17221e-19	-0.416254	-0.443152
cg00983904	IFFO1	2.21505e-32	-0.526436	-0.585202
cg00989853	IRF6	1.21108e-11	-0.317489	-0.328852
cg01015199	GCLC	1.5367e-32	-0.527587	-0.586795
cg01016521	FAM63A	3.57418e-16	-0.377405	-0.39703
cg01046104	ZIK1	4.29834e-73	-0.728341	-0.925184
cg01069104	SATB1	4.00554e-11	-0.309704	-0.320218
cg01072639	CHGB	5.63456e-13	-0.336485	-0.350124
cg01079658	ZNF655	2.79987e-23	-0.451899	-0.487084
cg01089498	HS3ST1	5.89942e-22	-0.439355	-0.471432
cg01110356	ZNF391	7.35666e-14	-0.348405	-0.363628
cg01114937	TBX18	2.45835e-16	-0.379336	-0.399284
cg01121610	SOX13	6.16256e-11	-0.306844	-0.317057
cg01139508	ZNF660	1.93474e-15	-0.368526	-0.386716
cg01143804	NSUN7	5.71853e-16	-0.374961	-0.394184
cg01144693	LPAR3	8.74606e-14	-0.347412	-0.362497
cg01159623	WBSCR17	5.39899e-17	-0.387031	-0.408303
cg01162672	EYA4	1.039e-13	-0.346419	-0.361369
cg01163837	EHD3	5.49903e-13	-0.336631	-0.350288
cg01172972	ZFYVE9	8.13996e-22	-0.438	-0.469753
cg01214989	ZNF606	3.87471e-16	-0.376987	-0.396543
cg01222133	CCDC64B	2.23365e-12	-0.32812	-0.34072
cg01236148	BSCL2	5.55159e-15	-0.362841	-0.380154
cg01244650	HIST1H2BJ	7.2183e-26	-0.475025	-0.51654
cg01254505	BST2	1.29653e-71	-0.723221	-0.914367
cg01259029	ANKRD33B	2.39316e-18	-0.402241	-0.426319
cg01263292	IRAK3	2.72241e-11	-0.312243	-0.323028
cg01268824	ZNF154	4.47658e-49	-0.627891	-0.737927
cg01268859	A4GALT	8.33291e-11	-0.304822	-0.314827
cg01278873	ZNF233	1.33018e-25	-0.472733	-0.513584
cg01281797	LYSMD1	1.14522e-11	-0.317848	-0.329251
cg01300546	LRRN1	6.45436e-12	-0.321496	-0.333315
cg01312194	H2AFJ	3.27293e-13	-0.339716	-0.353772
cg01313977	ZNF660	6.41775e-19	-0.408437	-0.433733
cg01316047	LRP3	6.53593e-11	-0.306451	-0.316624
cg01323049	OSR1	1.8159e-16	-0.38089	-0.401101
cg01344452	DGKE	6.55835e-35	-0.544251	-0.610177
cg01348733	SLFN11	1.89128e-17	-0.392239	-0.414443
cg01357292	ZNF662	4.71205e-49	-0.627778	-0.73774
cg01366419	WBSCR17	5.42308e-18	-0.398323	-0.421654
cg01382982	ZNF175	5.56828e-17	-0.386876	-0.408121
cg01384143	C3orf14	9.58723e-17	-0.38414	-0.404907
cg01385327	FGFR2	7.91597e-24	-0.45695	-0.493449
cg01392772	HLF	2.12626e-13	-0.342255	-0.356644
cg01404317	SPG20	1.43462e-12	-0.330837	-0.343768
cg01410472	CRISPLD1	4.95029e-15	-0.363465	-0.380872
cg01423964	KCNA3	1.96715e-12	-0.328903	-0.341597
cg01441025	NCALD	3.41449e-12	-0.32549	-0.337776
cg01442398	CDYL2	2.94181e-11	-0.311735	-0.322466
cg01443426	H1F0	8.4847e-17	-0.384757	-0.405632
cg01450705	CPLX2	1.80664e-14	-0.35634	-0.372688
cg01461410	TBX18	1.47583e-11	-0.316218	-0.327439
cg01471196	ZNF334	6.89949e-47	-0.616473	-0.719296
cg01472882	ATOH8	2.18931e-18	-0.402664	-0.426824
cg01482645	RIMS2	5.7844e-14	-0.34978	-0.365193
cg01485075	ZNF492	1.01359e-15	-0.371957	-0.390692
cg01495122	SFRP1	1.64193e-16	-0.381405	-0.401703
cg01549069	STAP2	2.05012e-13	-0.342469	-0.356886
cg01555853	KCNS3	7.11086e-11	-0.305887	-0.316001
cg01557297	SLC22A17	2.78857e-11	-0.312085	-0.322854
cg01562385	AP1M2	3.87454e-11	-0.309924	-0.320461
cg01563704	HIST1H3G	4.75229e-16	-0.375926	-0.395307
cg01566242	MRPS21	5.07211e-15	-0.363333	-0.38072
cg01588438	ADHFE1	3.9067e-20	-0.421199	-0.449149
cg01591431	C11orf63	6.70248e-13	-0.335445	-0.348951
cg01597891	INA	1.18402e-13	-0.345664	-0.360511
cg01601628	CD74	2.16953e-17	-0.391563	-0.413644
cg01601746	ZNF549	7.8334e-48	-0.621462	-0.727384
cg01606875	TUSC1	4.35193e-20	-0.420717	-0.448563
cg01609559	ENPP5	6.87753e-13	-0.33529	-0.348777
cg01611862	SFTA3	9.68858e-37	-0.556515	-0.62777
cg01616926	PITX2	1.10055e-20	-0.426801	-0.455979
cg01620580	ZNF665	2.44938e-26	-0.479036	-0.521732
cg01639032	HSPA1A	5.85194e-20	-0.41939	-0.446952
cg01644850	ZNF551	1.45892e-14	-0.357529	-0.37405
cg01648237	C2orf74	3.32995e-46	-0.612807	-0.713403
cg01659099	IVD	1.15421e-24	-0.464489	-0.50302
cg01664241	ADAMTS3	7.65026e-28	-0.491554	-0.538107
cg01664666	PLD5	6.95494e-12	-0.321024	-0.332788
cg01693026	DIO3	3.83504e-12	-0.324766	-0.336966
cg01705587	SV2A	5.52218e-18	-0.398236	-0.421551
cg01745522	HIST1H2BG	2.07195e-33	-0.533814	-0.595465
cg01753359	ZNF572	1.25024e-27	-0.489811	-0.535812
cg01786075	TMCO1	1.39854e-13	-0.344699	-0.359415
cg01786715	HSPA2	3.35783e-13	-0.339565	-0.353601
cg01787574	LMO3	2.30582e-49	-0.62936	-0.740356
cg01817521	SLC17A9	1.22884e-15	-0.370939	-0.389512
cg01832005	C3orf14	1.31777e-14	-0.358093	-0.374697
cg01834022	EVC2	1.91834e-26	-0.479936	-0.522901
cg01847271	BSPRY	6.65496e-14	-0.348979	-0.364281
cg01856645	DMGDH	2.38762e-31	-0.518846	-0.574759
cg01857475	TXNRD1	1.06254e-11	-0.318327	-0.329785
cg01859739	ZNF544	4.52849e-23	-0.449954	-0.484643
cg01865113	SOX9	5.19309e-11	-0.307984	-0.318317
cg01880096	FAM110C	5.79975e-18	-0.397999	-0.42127
cg01890845	TUB	1.0752e-10	-0.303101	-0.312931
cg01940425	OTX1	7.14957e-13	-0.335057	-0.348514
cg01942127	CACNA1D	4.02919e-12	-0.324457	-0.336621
cg01943874	CD40	1.68298e-19	-0.414608	-0.441163
cg02004672	SLC25A46	3.74987e-12	-0.324906	-0.337123
cg02022481	CH25H	1.62614e-13	-0.343822	-0.35842
cg02029441	SIX1	1.73376e-11	-0.315178	-0.326284
cg02029926	CXCL1	1.56661e-11	-0.315833	-0.327012
cg02096793	MFSD7	7.50753e-41	-0.582324	-0.665973
cg02106850	TBX18	2.75145e-19	-0.412356	-0.438447
cg02110182	SIX1	9.28156e-16	-0.372421	-0.391231
cg02114946	SLC7A4	1.06414e-14	-0.359275	-0.376053
cg02135395	STC2	7.55415e-26	-0.474855	-0.51632
cg02143877	CYP24A1	6.07073e-12	-0.321883	-0.333746
cg02165355	ZNF454	4.13642e-43	-0.595587	-0.68628
cg02172150	WBSCR17	4.4487e-17	-0.387999	-0.409442
cg02183170	LGALS3	1.26829e-31	-0.520884	-0.577553
cg02193762	PRR5L	8.34999e-23	-0.447462	-0.481522
cg02197293	FBXO27	6.97037e-13	-0.33521	-0.348686
cg02201774	MYADM	2.5385e-11	-0.3127	-0.323535
cg02215070	AKR1B1	2.89053e-26	-0.478425	-0.52094
cg02216380	DZIP1L	3.55663e-15	-0.365256	-0.382938
cg02221302	C3orf14	1.22433e-13	-0.34547	-0.360291
cg02234820	LPAR3	4.45427e-12	-0.32383	-0.33592
cg02245612	PTPRS	4.69036e-13	-0.337581	-0.351359
cg02245837	ATP10A	3.24313e-17	-0.389573	-0.411297
cg02250263	SOX9	9.5695e-11	-0.303889	-0.313799
cg02288341	GFRA3	1.23728e-14	-0.358442	-0.375097
cg02291020	ANXA11	2.0089e-37	-0.560966	-0.634241
cg02291403	FZD10	1.50038e-12	-0.330563	-0.343461
cg02291556	PDZK1IP1	7.85672e-31	-0.514971	-0.569471
cg02295078	ZNF287	1.18973e-38	-0.568796	-0.645741
cg02298956	ZNF772	6.03198e-17	-0.386475	-0.407649
cg02300154	WBSCR17	1.478e-20	-0.425507	-0.454397
cg02318139	ST8SIA4	6.77632e-12	-0.321188	-0.332971
cg02335804	HNF1B	1.51631e-23	-0.454362	-0.490183
cg02337836	GSTM2	2.33804e-11	-0.313236	-0.32413
cg02344833	ZSCAN1	6.1924e-19	-0.408603	-0.433933
cg02344926	ALDOC	2.29699e-23	-0.452696	-0.488086
cg02365862	DSP	2.98398e-11	-0.311642	-0.322363
cg02368874	CITED4	9.26429e-14	-0.347081	-0.362121
cg02370417	ZNF829	8.15626e-21	-0.428111	-0.457582
cg02378269	IVD	9.92777e-30	-0.506548	-0.558075
cg02385791	ZNF570	1.74947e-25	-0.4717	-0.512254
cg02394263	CPPED1	3.44491e-12	-0.325435	-0.337714
cg02416716	ZNF215	7.91376e-17	-0.385109	-0.406044
cg02420010	H2AFY2	9.78647e-18	-0.395464	-0.41826
cg02422694	HOXB4	6.57982e-25	-0.466655	-0.505786
cg02427230	ZNF486	1.97398e-23	-0.453305	-0.488852
cg02433278	ERBB2	1.00041e-10	-0.303589	-0.313469
cg02440976	ZNF280B	4.17952e-34	-0.538699	-0.60232
cg02441747	COL25A1	1.39878e-18	-0.404784	-0.429358
cg02445447	FHL2	3.03694e-11	-0.311526	-0.322235
cg02446647	EYA4	8.95387e-19	-0.406881	-0.431868
cg02459604	ZNF568	5.14246e-27	-0.484737	-0.529157
cg02461665	ZNF268	2.57936e-12	-0.327231	-0.339724
cg02473540	ZNF135	1.6879e-61	-0.684845	-0.838183
cg02482700	CHST10	2.15635e-28	-0.496001	-0.543988
cg02490516	FAM150A	1.11114e-11	-0.318041	-0.329466
cg02491017	HOXC4	2.69877e-14	-0.354095	-0.370118
cg02504521	SLC38A1	2.67564e-23	-0.452082	-0.487314
cg02505827	MARVELD2	6.35479e-12	-0.321594	-0.333424
cg02510267	NELL1	1.57335e-11	-0.315805	-0.326981
cg02512505	MT1E	1.12949e-17	-0.394765	-0.417432
cg02532096	LAYN	1.78099e-11	-0.315004	-0.326091
cg02537587	PARP11	5.90827e-20	-0.419347	-0.446899
cg02541231	CD81	6.37899e-11	-0.306613	-0.316803
cg02558364	VAX2	8.18305e-15	-0.36072	-0.377713
cg02571816	PPP1R14A	1.14995e-13	-0.345833	-0.360703
cg02572463	SEMA3E	5.05449e-11	-0.308164	-0.318515
cg02578368	HIST1H2BH	2.23977e-35	-0.547426	-0.614698
cg02591487	SLC2A3	8.07979e-16	-0.373151	-0.392079
cg02593932	GALNT13	2.82779e-14	-0.353833	-0.369818
cg02595219	KCNE3	7.72997e-11	-0.305327	-0.315383
cg02621032	ZNF717	5.65775e-21	-0.429702	-0.459532
cg02621694	BMP3	2.80772e-11	-0.312041	-0.322805
cg02627531	ZNF880	1.3307e-30	-0.51324	-0.567119
cg02630553	FOXB1	6.40443e-14	-0.349199	-0.364531
cg02653557	ZIK1	5.39e-62	-0.686876	-0.842017
cg02658693	RBPMS2	1.67079e-28	-0.496889	-0.545167
cg02659086	GSTP1	4.06562e-11	-0.309606	-0.32011
cg02703870	SDR42E1	2.91504e-50	-0.63389	-0.747892
cg02704535	HSPA1A	2.04679e-20	-0.424071	-0.452645
cg02711801	ZNF793	2.08894e-21	-0.433995	-0.464808
cg02721451	ZNF415	3.02886e-47	-0.618371	-0.722364
cg02727444	ZNF844	1.1697e-21	-0.436465	-0.467856
cg02732252	CLDN6	2.75377e-34	-0.539959	-0.604097
cg02745211	TMEM108	1.86169e-13	-0.343032	-0.357525
cg02746381	FAM84A	9.44926e-26	-0.474017	-0.515239
cg02760031	TCF15	5.13238e-19	-0.409476	-0.434981
cg02763101	ZNF582	2.92106e-31	-0.518193	-0.573867
cg02779016	MAP1A	6.67654e-13	-0.335469	-0.348978
cg02788090	SOX9	3.51077e-19	-0.411234	-0.437095
cg02792792	CDO1	2.74706e-18	-0.401584	-0.425536
cg02794244	ZNF569	6.40308e-18	-0.397521	-0.420702
cg02802904	MGMT	1.57601e-11	-0.315795	-0.326969
cg02811074	STK33	4.32268e-15	-0.364201	-0.38172
cg02812207	PRSS12	2.67782e-15	-0.366785	-0.384703
cg02825171	DACT2	1.47393e-26	-0.480903	-0.524158
cg02835214	ZNF134	2.01887e-31	-0.519388	-0.575501
cg02842629	ZNF625	2.64458e-11	-0.312432	-0.323239
cg02886522	ZNF415	6.14024e-42	-0.588785	-0.675804
cg02888131	ALDH1A2	6.33408e-12	-0.321615	-0.333447
cg02898493	ICAM2	3.14304e-12	-0.326006	-0.338352
cg02909790	HIST1H3G	3.2331e-19	-0.411614	-0.437553
cg02912127	ZNF257	5.06158e-26	-0.476348	-0.51825
cg02914087	ZNF625	3.46732e-13	-0.339375	-0.353386
cg02914422	PDE1C	4.75341e-12	-0.323422	-0.335464
cg02916459	DCP1B	1.02872e-14	-0.359461	-0.376267
cg02918054	SSTR1	2.17844e-12	-0.328275	-0.340893
cg02918910	MLLT11	1.68652e-19	-0.414598	-0.441151
cg02930200	DNALI1	3.38778e-26	-0.477838	-0.520179
cg02931001	TRIM17	1.86593e-11	-0.314702	-0.325756
cg02933119	ZNF501	1.42484e-25	-0.472474	-0.513251
cg02933881	ZNF551	4.06941e-12	-0.324395	-0.336552
cg02934600	PRMT6	1.02038e-19	-0.416883	-0.443913
cg02939019	MAP1LC3A	7.09794e-11	-0.305899	-0.316014
cg02942845	CRISPLD1	6.92107e-11	-0.306068	-0.316201
cg02951059	ZNF551	3.07637e-15	-0.366038	-0.383841
cg02951552	MEX3A	4.66904e-23	-0.44983	-0.484488
cg02952008	TRIM17	2.2532e-15	-0.367711	-0.385773
cg02959669	ZNF256	1.29207e-44	-0.604096	-0.699571
cg02974655	TSKU	2.25416e-15	-0.367708	-0.385771
cg02976617	NUDT12	2.06883e-28	-0.496146	-0.54418
cg02978421	HOXA1	2.57927e-19	-0.412653	-0.438805
cg02981443	TMEM98	1.69567e-23	-0.453914	-0.489619
cg02990361	PRMT6	1.67004e-45	-0.609	-0.707331
cg02993280	PRMT6	1.03145e-34	-0.542903	-0.608263
cg03004280	ZNF75A	8.50485e-30	-0.507068	-0.558775
cg03004598	PRR15	4.60848e-19	-0.409975	-0.435582
cg03005603	ZNF880	2.46031e-72	-0.725734	-0.919654
cg03024619	GPR27	7.3763e-22	-0.438415	-0.470267
cg03032098	TUSC3	5.30453e-18	-0.39843	-0.421781
cg03044249	WBSCR17	2.23096e-21	-0.433713	-0.464461
cg03046812	SLC41A1	2.366e-15	-0.367449	-0.385471
cg03049782	TMEM106A	1.75761e-14	-0.356494	-0.372863
cg03053575	ZNF69	4.53727e-16	-0.376167	-0.395587
cg03059131	FOXB1	4.72583e-13	-0.337536	-0.351309
cg03060201	ZNF568	3.9755e-25	-0.468584	-0.508254
cg03070194	GSTM2	4.44913e-11	-0.30901	-0.31945
cg03077453	ZNF528	5.92284e-33	-0.530566	-0.590933
cg03091337	ZNF528	6.7105e-25	-0.46658	-0.505689
cg03096126	ZNF532	3.61039e-14	-0.352456	-0.368245
cg03101849	PROM1	3.29856e-12	-0.325705	-0.338016
cg03106958	BAHCC1	4.42277e-11	-0.309049	-0.319494
cg03112087	RNF150	5.474e-11	-0.307634	-0.31793
cg03116917	DYRK1B	4.88276e-11	-0.308393	-0.318769
cg03127174	TUSC3	1.34773e-16	-0.382412	-0.402882
cg03135351	CLIP4	5.93426e-14	-0.349634	-0.365027
cg03140135	EMP1	2.23758e-24	-0.461918	-0.499747
cg03147990	ZNF585B	3.87319e-21	-0.431342	-0.461544
cg03153658	ZNF470	1.566e-21	-0.435225	-0.466325
cg03166566	RHOD	2.44784e-14	-0.354643	-0.370744
cg03167763	UBXN10	1.61557e-14	-0.356963	-0.373401
cg03209642	FES	1.12554e-15	-0.371404	-0.39005
cg03217253	ZNF677	6.97855e-41	-0.582515	-0.666261
cg03218689	HOXB9	3.524e-22	-0.441513	-0.474108
cg03230154	ZNF492	2.60378e-15	-0.366935	-0.384877
cg03234186	ZNF154	2.5923e-53	-0.648732	-0.773107
cg03234732	ZNF454	1.8882e-41	-0.585904	-0.671406
cg03243946	LDHB	3.694e-12	-0.325	-0.337227
cg03271650	ACSL5	9.17956e-17	-0.38436	-0.405165
cg03289872	ZNF667	3.38305e-72	-0.725254	-0.918642
cg03293697	ZNF433	8.94902e-14	-0.34728	-0.362347
cg03294719	BIVM	1.59509e-16	-0.381553	-0.401876
cg03301582	PON3	9.29671e-14	-0.347061	-0.362098
cg03308628	USP44	7.26742e-14	-0.348475	-0.363707
cg03315058	BSCL2	6.83862e-17	-0.385844	-0.406908
cg03317505	TMEM173	4.27515e-15	-0.36426	-0.381789
cg03317517	ZNF90	8.06107e-28	-0.491369	-0.537863
cg03322334	WBSCR27	7.58814e-12	-0.320471	-0.332172
cg03323067	TNS1	1.22014e-21	-0.436286	-0.467635
cg03328664	PFN2	1.55796e-13	-0.344071	-0.358703
cg03333330	TFPI2	7.36563e-14	-0.348398	-0.36362
cg03335624	ENC1	3.2175e-15	-0.365797	-0.383562
cg03340649	ZNF660	8.71815e-28	-0.491091	-0.537497
cg03342008	SOX12	1.14857e-12	-0.332192	-0.34529
cg03342084	ALKBH3	1.79149e-30	-0.512259	-0.565788
cg03345805	INPP1	3.47662e-19	-0.411279	-0.437149
cg03347018	MSC	5.85567e-12	-0.322111	-0.334
cg03349922	H2AFY2	9.30898e-29	-0.498916	-0.547862
cg03355690	DEF6	1.3061e-11	-0.317004	-0.328313
cg03363256	PAG1	3.53008e-26	-0.477686	-0.519981
cg03389653	CBLN1	4.48411e-12	-0.323788	-0.335873
cg03405315	STK33	2.80044e-16	-0.378666	-0.398501
cg03405515	MAP9	1.46492e-11	-0.316266	-0.327493
cg03424478	ASAP2	2.64535e-14	-0.354207	-0.370247
cg03428864	RARB	2.50948e-17	-0.390844	-0.412796
cg03434128	ZNF347	9.72012e-12	-0.318896	-0.330418
cg03441409	STEAP2	1.56025e-11	-0.315859	-0.327041
cg03443751	ZNF829	9.77299e-16	-0.372149	-0.390916
cg03460527	F3	4.60129e-13	-0.337695	-0.351488
cg03469054	TMEM132D	4.2696e-13	-0.33814	-0.351991
cg03477080	CCRL2	1.11506e-35	-0.549468	-0.61762
cg03478969	ANKRD34B	9.49774e-12	-0.319044	-0.330582
cg03489023	OSR1	2.25267e-12	-0.328068	-0.340662
cg03514351	LEPR	1.08867e-15	-0.37158	-0.390255
cg03522245	NINL	9.44477e-14	-0.34697	-0.361994
cg03526224	ZNF772	1.83162e-15	-0.368818	-0.387054
cg03536654	PIK3IP1	1.29366e-13	-0.345151	-0.359929
cg03547745	SOX9	1.59457e-14	-0.357035	-0.373484
cg03553544	ZNF772	7.03905e-16	-0.373874	-0.39292
cg03559682	APBB1	3.72015e-32	-0.524797	-0.582938
cg03570035	ZNF486	2.26504e-25	-0.470723	-0.510998
cg03576469	CCDC8	1.05524e-23	-0.455808	-0.492007
cg03584288	ZNF829	6.56435e-23	-0.448444	-0.482751
cg03584847	MAP2K6	7.77141e-11	-0.305291	-0.315344
cg03601952	MPV17L	1.11644e-33	-0.53571	-0.59812
cg03607728	RWDD2B	7.93741e-11	-0.305149	-0.315187
cg03611452	ZNF781	2.43717e-16	-0.379381	-0.399336
cg03612039	ZNF773	2.0391e-29	-0.504114	-0.554807
cg03625261	IGFBP2	9.90257e-32	-0.521678	-0.578642
cg03629943	CNNM1	6.12384e-21	-0.429359	-0.45911
cg03638874	CABYR	8.66435e-11	-0.304559	-0.314537
cg03663715	FOXD1	3.89649e-17	-0.38866	-0.410221
cg03668718	SLFN11	2.44868e-16	-0.379357	-0.399308
cg03687734	LY6E	1.00983e-10	-0.303526	-0.313399
cg03688058	STEAP2	4.62252e-25	-0.468008	-0.507516
cg03695666	ZNF607	2.20459e-14	-0.355229	-0.371415
cg03697136	HOXB9	1.41413e-19	-0.415401	-0.442121
cg03699182	INHBB	8.85552e-13	-0.333767	-0.347062
cg03700449	ASCL1	1.46593e-15	-0.370003	-0.388427
cg03700462	HOXA1	8.3992e-13	-0.334087	-0.347422
cg03704700	CHST6	7.07749e-12	-0.320913	-0.332665
cg03707776	RIC3	1.23659e-21	-0.436229	-0.467564
cg03715143	ID4	6.597e-13	-0.33554	-0.349059
cg03721195	GFRA3	1.55026e-32	-0.527559	-0.586757
cg03730492	PRR5L	4.62605e-15	-0.363833	-0.381296
cg03731268	L1TD1	2.90752e-14	-0.353676	-0.369639
cg03735888	ZNF132	2.40765e-19	-0.412969	-0.439186
cg03751813	ZNF585B	2.50286e-21	-0.433221	-0.463855
cg03780851	GRHL2	3.46237e-41	-0.584337	-0.669023
cg03853987	CHST10	1.99283e-47	-0.619332	-0.72392
cg03854198	NTF3	2.96615e-12	-0.326365	-0.338755
cg03858756	HOXD8	4.2163e-16	-0.376548	-0.396032
cg03860466	PRDX2	1.61792e-12	-0.330102	-0.342943
cg03870138	CYBA	9.13888e-39	-0.569516	-0.646806
cg03879902	GIPR	1.73027e-16	-0.381137	-0.40139
cg03882242	C12orf42	1.0589e-10	-0.303205	-0.313045
cg03884783	ZNF569	1.79855e-17	-0.392486	-0.414736
cg03893271	WBSCR17	1.15513e-25	-0.473264	-0.514268
cg03896836	KIF1A	8.32288e-12	-0.319884	-0.331518
cg03901784	BIVM	1.92467e-25	-0.471339	-0.511791
cg03901958	SOX12	4.8594e-11	-0.308425	-0.318804
cg03902565	NNT	6.88191e-13	-0.335287	-0.348773
cg03940556	SLC2A10	3.60778e-16	-0.377357	-0.396974
cg03940684	CHL1	4.82324e-18	-0.398888	-0.422326
cg03954861	TAPBPL	2.04474e-11	-0.314108	-0.325097
cg03957481	KLHDC7B	1.4344e-21	-0.435599	-0.466786
cg03959515	FAM84B	3.00345e-12	-0.326288	-0.338668
cg03959661	ZDBF2	4.44067e-12	-0.323849	-0.335941
cg03980541	C16orf86	5.82073e-14	-0.349744	-0.365152
cg03995857	DFNA5	4.25368e-14	-0.351528	-0.367186
cg04001014	CHL1	2.49418e-22	-0.442952	-0.475897
cg04002454	SP140L	1.76966e-12	-0.329553	-0.342326
cg04014062	PKIA	2.02545e-11	-0.31417	-0.325165
cg04017672	GLUL	5.53069e-13	-0.336597	-0.350249
cg04040095	GUCY1B3	2.47531e-15	-0.367207	-0.385191
cg04050000	GALNT14	1.12125e-11	-0.317983	-0.329402
cg04053242	SNPH	7.56982e-19	-0.407666	-0.432809
cg04054731	SLC7A4	3.22581e-15	-0.365783	-0.383546
cg04063216	FAM84A	1.48583e-22	-0.445095	-0.478566
cg04066885	SH3BP4	1.34147e-25	-0.472701	-0.513543
cg04071779	NOD1	2.6018e-15	-0.366939	-0.384882
cg04080282	PON3	9.73889e-15	-0.359763	-0.376614
cg04080595	PRDM16	7.13384e-12	-0.320863	-0.332609
cg04083712	ZNF655	6.20302e-16	-0.374536	-0.393689
cg04084892	VSNL1	7.10274e-11	-0.305894	-0.316009
cg04101194	SLC34A2	8.42394e-34	-0.53657	-0.599326
cg04101379	DZIP1	5.47123e-15	-0.36292	-0.380245
cg04125350	CLIC6	1.24753e-29	-0.505778	-0.55704
cg04136149	ELMO1	1.19146e-11	-0.317594	-0.328969
cg04138502	ADCY5	9.53097e-15	-0.359882	-0.37675
cg04167903	HOXA1	8.42113e-21	-0.427972	-0.457411
cg04169260	CTF1	6.26187e-21	-0.429262	-0.458991
cg04178266	UCHL1	7.94797e-57	-0.664855	-0.801466
cg04181321	ZNF71	8.36592e-14	-0.347667	-0.362788
cg04188273	COL25A1	2.65851e-14	-0.354179	-0.370215
cg04205107	PLD5	6.02509e-12	-0.321931	-0.333799
cg04212150	ZNF532	4.10279e-13	-0.338377	-0.352258
cg04214573	ACSL5	1.51264e-25	-0.472249	-0.512961
cg04234063	ZNF75A	1.59162e-29	-0.504954	-0.555934
cg04251307	STYK1	5.90131e-11	-0.307133	-0.317377
cg04255616	SFRP1	7.21496e-17	-0.385575	-0.406591
cg04264018	HIST1H2BJ	1.32217e-17	-0.393996	-0.416521
cg04267807	SEMA3E	3.38766e-16	-0.377683	-0.397354
cg04271801	HIST1H3G	6.17721e-18	-0.397695	-0.420908
cg04283218	TDP1	1.62811e-18	-0.404067	-0.428501
cg04300199	ADD3	3.44921e-11	-0.31069	-0.321309
cg04305621	SLC16A5	2.26613e-26	-0.479323	-0.522104
cg04330513	SFTA3	1.30158e-23	-0.454972	-0.490952
cg04332534	ZNF382	1.64466e-27	-0.488834	-0.534527
cg04336836	HDGFRP3	5.59411e-28	-0.492659	-0.539566
cg04342092	ZIK1	1.58382e-48	-0.625071	-0.733286
cg04352026	ZNF544	1.27697e-28	-0.497822	-0.546407
cg04361435	NCK2	2.32807e-11	-0.313264	-0.324161
cg04372674	AQP1	2.32858e-55	-0.658244	-0.78971
cg04374654	DGAT2	5.50355e-13	-0.336626	-0.350283
cg04409932	MSRA	1.07848e-12	-0.332574	-0.34572
cg04410024	CRISPLD1	4.41121e-12	-0.323891	-0.335988
cg04426311	LRRN1	1.71575e-16	-0.38118	-0.40144
cg04433035	HNF1B	1.11671e-13	-0.346003	-0.360896
cg04447284	GSTO2	2.33209e-19	-0.413116	-0.439362
cg04475375	NRN1	8.11013e-13	-0.334298	-0.347659
cg04478428	SLC17A9	2.20983e-13	-0.342029	-0.356389
cg04482110	TMEM106A	6.33191e-14	-0.349264	-0.364605
cg04488521	ZNF354C	2.67365e-28	-0.49525	-0.542993
cg04493432	SH3TC1	1.48831e-11	-0.316164	-0.327379
cg04497512	CLIC6	1.79079e-35	-0.548082	-0.615636
cg04510874	FES	2.48279e-17	-0.390897	-0.412858
cg04515996	TBX18	1.9526e-14	-0.355907	-0.372191
cg04524120	ZNF570	1.65121e-30	-0.512528	-0.566153
cg04528060	ARL9	9.33755e-13	-0.333447	-0.346701
cg04539203	H2AFY2	2.17419e-45	-0.608373	-0.706334
cg04557695	CDK6	2.28684e-14	-0.355024	-0.37118
cg04560810	TMEM173	2.60116e-13	-0.341071	-0.355304
cg04568592	ULK2	4.75595e-13	-0.337498	-0.351266
cg04598517	SLC6A3	2.27202e-12	-0.328015	-0.340603
cg04603730	CLDN10	4.01899e-26	-0.477205	-0.519359
cg04608900	VAX2	1.28493e-14	-0.358233	-0.374857
cg04619381	PRR15	7.11026e-20	-0.418514	-0.445889
cg04623955	DIO3	4.00926e-13	-0.338514	-0.352413
cg04632671	PPARG	3.55673e-17	-0.389114	-0.410756
cg04657224	XKR6	1.14888e-19	-0.416345	-0.443262
cg04667141	DET1	8.05551e-11	-0.305049	-0.315078
cg04673590	HOXA1	3.7033e-19	-0.410987	-0.436798
cg04673825	ZNF518B	1.15571e-27	-0.490091	-0.53618
cg04681963	ZNF879	5.19022e-26	-0.476255	-0.518129
cg04685170	PON3	8.79554e-14	-0.347379	-0.362461
cg04686953	RNF212	3.71161e-23	-0.450761	-0.485654
cg04688828	LYNX1	8.11122e-15	-0.360768	-0.377769
cg04689061	PKIA	3.48688e-19	-0.411265	-0.437133
cg04690482	FAM83B	3.02086e-14	-0.353461	-0.369393
cg04694437	MEF2C	1.23979e-20	-0.426279	-0.455341
cg04717802	WBP2NL	3.81222e-15	-0.364881	-0.382505
cg04719120	MANEA	6.20888e-11	-0.306794	-0.317002
cg04723493	FZD6	6.18604e-14	-0.349397	-0.364757
cg04724277	MRPS21	9.21762e-19	-0.406745	-0.431705
cg04733537	TMEM132D	9.65596e-17	-0.384104	-0.404865
cg04748834	CHL1	3.40626e-18	-0.400557	-0.424312
cg04748988	PPARG	2.53769e-11	-0.312702	-0.323537
cg04770504	DFNA5	1.42919e-14	-0.357643	-0.374181
cg04771820	BIVM	2.02633e-15	-0.368278	-0.38643
cg04784101	RHOD	9.94152e-12	-0.318752	-0.330258
cg04784475	ZNF781	2.94865e-14	-0.353597	-0.369549
cg04787675	TXNRD1	1.71785e-24	-0.462947	-0.501056
cg04794183	HOXC4	3.20086e-12	-0.325892	-0.338226
cg04801402	ENPP5	7.29385e-12	-0.320722	-0.332452
cg04809274	HLA-DOA	2.83453e-18	-0.401434	-0.425358
cg04818919	ZNF793	1.53582e-17	-0.393262	-0.415653
cg04821708	SDR42E1	6.70513e-47	-0.616539	-0.719403
cg04822518	TMTC1	2.16175e-13	-0.342158	-0.356535
cg04822808	ADAMTS17	1.00403e-19	-0.416956	-0.444001
cg04844987	ACSL5	5.17087e-44	-0.600722	-0.694276
cg04847920	TMEM98	4.32091e-16	-0.376421	-0.395883
cg04862249	ZFP3	1.55259e-43	-0.598018	-0.690057
cg04865264	OVOL2	1.74978e-13	-0.343394	-0.357936
cg04879832	CYBA	9.70929e-29	-0.49877	-0.547668
cg04892570	RPH3AL	3.72816e-25	-0.468829	-0.508568
cg04912843	GIPC2	1.64919e-24	-0.463106	-0.501258
cg04917181	TSPYL5	4.2588e-48	-0.622844	-0.729638
cg04917276	HNF1B	5.7219e-20	-0.419491	-0.447074
cg04920951	GSTP1	2.36225e-22	-0.443177	-0.476177
cg04926361	SFTA3	5.74652e-58	-0.669883	-0.81053
cg04927502	SV2A	1.10924e-17	-0.394853	-0.417537
cg04949489	LDHB	2.92667e-11	-0.311769	-0.322504
cg04959815	CYB5R2	2.64397e-11	-0.312434	-0.32324
cg04974323	ZNF502	9.03847e-28	-0.490963	-0.537329
cg04976324	PROX1	6.26269e-20	-0.419085	-0.446582
cg04981088	MPV17L	1.35139e-33	-0.535126	-0.597301
cg04992127	IRX2	1.16361e-16	-0.383158	-0.403756
cg04997812	ZNF214	5.62284e-24	-0.458303	-0.495161
cg05019168	TRIP4	4.05303e-12	-0.324421	-0.33658
cg05027458	ADAMTS17	1.33985e-19	-0.415647	-0.442418
cg05037927	C2orf74	5.92443e-39	-0.570695	-0.648554
cg05062333	EYA4	2.86568e-11	-0.311907	-0.322656
cg05068452	UGT8	4.20731e-18	-0.399544	-0.423107
cg05075118	TMEM108	2.21974e-11	-0.313575	-0.324505
cg05081223	H2AFJ	5.0568e-15	-0.363349	-0.380739
cg05098732	FOXA3	6.30291e-17	-0.386254	-0.40739
cg05099508	SPAG6	6.88837e-14	-0.348782	-0.364056
cg05119514	ZNF256	2.25503e-42	-0.59133	-0.679708
cg05148722	HIST1H2BF	2.43181e-11	-0.31298	-0.323846
cg05149307	RASAL1	2.96552e-11	-0.311682	-0.322408
cg05165378	ZNF655	2.19024e-23	-0.452887	-0.488327
cg05211768	FES	4.52702e-17	-0.387912	-0.40934
cg05218976	ZNF570	5.86184e-23	-0.448906	-0.483329
cg05222347	HNF1B	4.0219e-14	-0.351845	-0.367548
cg05224998	SLFN11	8.17702e-11	-0.304949	-0.314967
cg05241461	ZNF492	6.72763e-29	-0.500035	-0.549353
cg05270634	RND2	2.82754e-14	-0.353833	-0.369819
cg05296643	HOXC4	1.20953e-14	-0.358568	-0.375241
cg05309948	ASCL2	1.51629e-17	-0.393325	-0.415727
cg05312305	ZNF655	9.97944e-14	-0.346652	-0.361634
cg05319305	DDIT4L	3.45805e-14	-0.352699	-0.368523
cg05323467	PPT2	2.58056e-12	-0.327228	-0.339721
cg05331082	NMNAT3	2.25708e-12	-0.328056	-0.340648
cg05339066	RNLS	1.52654e-45	-0.609214	-0.70767
cg05341097	ZNF548	9.27267e-12	-0.319197	-0.330752
cg05346878	TACSTD2	2.49067e-21	-0.433242	-0.46388
cg05358175	CYFIP2	3.96706e-14	-0.351923	-0.367637
cg05368033	FGFR2	8.60125e-13	-0.333943	-0.34726
cg05372242	SFTA3	1.60745e-33	-0.534594	-0.596556
cg05373723	CLGN	1.10496e-25	-0.47343	-0.514482
cg05378938	TDRD5	9.96432e-24	-0.456036	-0.492295
cg05385163	BARX1	1.59025e-15	-0.369571	-0.387926
cg05391486	TMEM9	8.07228e-11	-0.305035	-0.315062
cg05397812	CALCA	2.37562e-15	-0.367427	-0.385446
cg05414479	IGFBP2	6.67775e-18	-0.397318	-0.42046
cg05434115	BSCL2	5.16991e-16	-0.375488	-0.394796
cg05446424	FAM84A	1.2404e-14	-0.358428	-0.375081
cg05446629	B3GAT1	1.85146e-11	-0.314753	-0.325812
cg05457344	HIST1H2BH	9.94944e-19	-0.406387	-0.431276
cg05458052	GRHL2	2.53153e-35	-0.547066	-0.614184
cg05467523	SV2A	3.44513e-13	-0.339413	-0.353429
cg05471296	HOXA7	8.24912e-12	-0.319941	-0.331581
cg05472874	SULT4A1	8.84487e-18	-0.395956	-0.418843
cg05480042	HIST1H2AE	5.06013e-41	-0.583352	-0.667529
cg05492839	ELOVL4	3.2598e-20	-0.422006	-0.45013
cg05495949	RADIL	1.52382e-12	-0.330469	-0.343354
cg05503527	ZNF813	1.1081e-20	-0.426771	-0.455942
cg05504685	SLFN11	5.51501e-17	-0.386924	-0.408178
cg05507546	HSD17B8	1.252e-19	-0.415955	-0.44279
cg05508084	ZNF667	2.97089e-54	-0.653148	-0.780769
cg05522383	PITX2	2.67768e-24	-0.461217	-0.498856
cg05523047	VLDLR	3.96878e-12	-0.324552	-0.336727
cg05523065	TMEM150C	5.34967e-15	-0.363043	-0.380386
cg05525867	MAN2C1	2.29397e-16	-0.379692	-0.3997
cg05527430	HPGD	3.48509e-15	-0.365366	-0.383064
cg05532892	PDE3B	1.0983e-12	-0.332464	-0.345595
cg05534710	IRX1	1.53639e-11	-0.315959	-0.327151
cg05540369	ZNF75A	2.64436e-34	-0.540081	-0.60427
cg05542338	EVC2	1.71015e-28	-0.496808	-0.54506
cg05542757	FREM2	7.77133e-12	-0.32032	-0.332004
cg05547888	ZNF134	7.87673e-26	-0.474699	-0.516119
cg05571820	EVC2	1.38321e-21	-0.435753	-0.466976
cg05575054	ADRB1	5.53906e-17	-0.386903	-0.408152
cg05592406	VSIG10	2.13834e-13	-0.342222	-0.356607
cg05593349	CMBL	5.58838e-41	-0.583094	-0.667138
cg05620821	ALDH3B1	1.91255e-14	-0.356023	-0.372324
cg05628549	PRKCDBP	2.17432e-16	-0.379967	-0.400021
cg05629186	ZNF391	4.39261e-14	-0.351346	-0.366978
cg05637903	HIST1H2AG	8.72086e-14	-0.347429	-0.362516
cg05638287	KCNK1	7.22686e-34	-0.537037	-0.599982
cg05656374	MX2	2.74781e-12	-0.32684	-0.339286
cg05661139	ZNF93	3.32564e-13	-0.339622	-0.353665
cg05661282	ZNF154	2.83614e-43	-0.596526	-0.687736
cg05670348	LARGE	1.44413e-13	-0.344512	-0.359204
cg05674784	TBX18	1.0456e-10	-0.30329	-0.313139
cg05743734	MT1E	3.63744e-19	-0.41107	-0.436898
cg05743885	HOXA7	1.11826e-14	-0.359001	-0.375739
cg05744675	CYBA	3.21186e-38	-0.566068	-0.641718
cg05769169	EGLN3	5.19519e-20	-0.419924	-0.4476
cg05785141	ZNF468	6.24781e-12	-0.321702	-0.333544
cg05789711	ERN2	1.08841e-32	-0.528668	-0.588295
cg05791136	COL25A1	2.80656e-11	-0.312043	-0.322808
cg05806233	GNAI1	3.21266e-13	-0.339826	-0.353896
cg05807885	GOLT1A	2.52298e-23	-0.452319	-0.487611
cg05817758	RASSF10	1.36319e-11	-0.316729	-0.328007
cg05833158	PRRT3	7.07964e-14	-0.348625	-0.363878
cg05852008	EYA2	1.18896e-27	-0.48999	-0.536047
cg05852143	NTF3	8.36643e-11	-0.304795	-0.314797
cg05855618	SEMA3E	6.60628e-13	-0.335532	-0.349049
cg05874450	POPDC3	4.38519e-12	-0.323928	-0.336029
cg05882938	RPL39L	5.76219e-17	-0.386705	-0.407919
cg05883874	ZNF214	1.34847e-28	-0.497633	-0.546156
cg05898953	NUDT13	5.55867e-12	-0.322439	-0.334366
cg05920090	HSPA1A	3.70622e-13	-0.33898	-0.35294
cg05923785	LIFR	3.73901e-12	-0.324924	-0.337143
cg05927068	THEM4	7.98132e-11	-0.305112	-0.315146
cg05965392	FAM150A	3.79001e-14	-0.352181	-0.367932
cg05977191	BCAP29	1.02477e-12	-0.332884	-0.346068
cg05983315	ZSCAN1	4.22008e-30	-0.509415	-0.561939
cg05998283	TRPS1	1.42109e-25	-0.472484	-0.513263
cg06015645	SETBP1	5.63532e-16	-0.375038	-0.394273
cg06019853	ESRP1	7.32003e-12	-0.3207	-0.332427
cg06023570	RNF144A	8.96036e-12	-0.319415	-0.330995
cg06036912	CLDN6	1.35284e-11	-0.316778	-0.328062
cg06043315	GSDMD	3.69579e-14	-0.352324	-0.368094
cg06059849	KIAA1324	1.67515e-19	-0.414629	-0.441189
cg06081199	CFTR	3.47042e-25	-0.469102	-0.508918
cg06098164	SPAG16	1.20215e-23	-0.455288	-0.491352
cg06101212	CLDN3	7.25994e-11	-0.305747	-0.315848
cg06132028	EYA4	6.37499e-11	-0.306617	-0.316808
cg06148264	SERPINB1	2.32015e-14	-0.354943	-0.371088
cg06152533	LRRN1	1.11148e-15	-0.37147	-0.390127
cg06153893	TRIM38	1.53407e-12	-0.330428	-0.343308
cg06159352	ELMO1	5.95931e-13	-0.33615	-0.349746
cg06170922	GSTA4	2.29583e-11	-0.313355	-0.324261
cg06180099	FAM63A	2.67508e-18	-0.40171	-0.425687
cg06186861	ZNF501	4.87972e-26	-0.476484	-0.518426
cg06194536	MARK1	3.0001e-12	-0.326295	-0.338676
cg06210187	HIST1H2AE	1.4272e-45	-0.609374	-0.707924
cg06225133	ZNF35	4.62884e-13	-0.337659	-0.351448
cg06231372	PXMP4	1.19114e-29	-0.505934	-0.557249
cg06239285	ASRGL1	3.44312e-13	-0.339416	-0.353433
cg06246843	DTNA	1.05272e-16	-0.383666	-0.404352
cg06254406	BIVM	3.99724e-24	-0.459647	-0.496863
cg06259052	LY6E	2.55242e-14	-0.354408	-0.370476
cg06272863	HIST1H2BJ	2.8336e-23	-0.451851	-0.487023
cg06288251	TMEM108	5.57054e-12	-0.322425	-0.334351
cg06293339	BTBD11	7.54675e-17	-0.385348	-0.406326
cg06295856	CALCA	7.33397e-13	-0.334904	-0.348342
cg06296514	ZNF607	5.55124e-12	-0.322447	-0.334376
cg06310715	MAP2K6	4.88512e-13	-0.337338	-0.351086
cg06323837	C10orf35	2.0051e-12	-0.328785	-0.341466
cg06332111	H2AFY2	1.09235e-43	-0.598886	-0.691408
cg06358612	BLMH	1.56003e-14	-0.357157	-0.373623
cg06364757	PYGO1	1.3868e-23	-0.454718	-0.490633
cg06367117	ALDOC	6.40254e-27	-0.483943	-0.52812
cg06368093	ZNF606	5.2753e-18	-0.398456	-0.421813
cg06391468	SOX9	5.91001e-17	-0.386577	-0.40777
cg06399148	BAALC	3.34902e-12	-0.325611	-0.337911
cg06426416	EVC2	8.68938e-33	-0.529372	-0.589272
cg06428163	CLDN10	5.87795e-29	-0.500499	-0.549972
cg06429617	ZNF625	5.97872e-14	-0.349591	-0.364978
cg06433658	FAM63A	1.63891e-20	-0.425052	-0.453842
cg06436905	GLRB	5.26472e-11	-0.307893	-0.318216
cg06437004	LDHB	2.24966e-12	-0.328076	-0.340671
cg06444575	VWA1	7.09412e-11	-0.305902	-0.316018
cg06452665	TNFSF11	2.05387e-14	-0.355625	-0.371868
cg06463589	MT1E	6.75897e-16	-0.374087	-0.393167
cg06468908	COL25A1	2.80783e-15	-0.36653	-0.384409
cg06471748	CLDN3	4.98629e-20	-0.420108	-0.447823
cg06472476	MYADM	4.14799e-13	-0.338312	-0.352185
cg06478457	PRR15	2.02071e-14	-0.355716	-0.371972
cg06479032	SNPH	2.07762e-20	-0.424005	-0.452564
cg06487247	ALKBH3	1.33197e-16	-0.382472	-0.402952
cg06490869	CRYM	1.23881e-12	-0.331732	-0.344773
cg06493080	HOXB7	1.0217e-19	-0.416877	-0.443906
cg06503907	SYCP2L	7.84274e-11	-0.305229	-0.315276
cg06506966	ZNF677	1.41191e-53	-0.649978	-0.775261
cg06508879	IGSF9B	3.57976e-11	-0.310446	-0.321038
cg06515091	ZNF234	3.88118e-15	-0.364784	-0.382393
cg06518779	BIVM	1.90954e-14	-0.356032	-0.372334
cg06520300	MYCN	4.57153e-13	-0.337733	-0.351532
cg06523744	APOBEC3C	8.42824e-17	-0.384791	-0.405671
cg06549607	IRS2	6.68469e-14	-0.348954	-0.364252
cg06568535	RBMS3	9.60673e-11	-0.303863	-0.31377
cg06571407	CD40	2.81909e-33	-0.532866	-0.594139
cg06580318	SPC25	4.76955e-11	-0.308549	-0.318941
cg06596054	DTX3	1.11467e-17	-0.394829	-0.417509
cg06606003	ZNF607	2.74451e-11	-0.31219	-0.32297
cg06616077	SMOX	4.46326e-15	-0.364027	-0.38152
cg06616710	MARVELD1	2.04866e-19	-0.413709	-0.440078
cg06630799	TFAP2C	1.25292e-12	-0.331663	-0.344696
cg06637893	C16orf86	1.93661e-15	-0.36852	-0.38671
cg06665109	MYADM	2.37085e-12	-0.327752	-0.340308
cg06669759	NR3C2	8.41589e-11	-0.304755	-0.314753
cg06672317	ZNF682	3.33798e-19	-0.411467	-0.437375
cg06672753	HPN	1.12786e-14	-0.358954	-0.375684
cg06674310	ZNF391	3.99622e-23	-0.450461	-0.485279
cg06679087	MARVELD1	9.35002e-25	-0.465303	-0.504058
cg06681220	ZNF287	1.11239e-30	-0.51383	-0.567919
cg06688396	TMEM55A	1.14817e-26	-0.481817	-0.525347
cg06689918	IRX1	3.86844e-15	-0.364802	-0.382414
cg06697267	FOXA2	6.11356e-11	-0.306897	-0.317116
cg06705366	FAM169A	3.05618e-12	-0.32618	-0.338547
cg06706183	GCLC	3.81313e-27	-0.485817	-0.53057
cg06712026	CSTF2T	3.0597e-12	-0.326173	-0.338539
cg06715976	HOXA1	3.439e-16	-0.377605	-0.397263
cg06716182	MAML2	8.32306e-19	-0.407223	-0.432278
cg06731484	IVD	1.99407e-29	-0.50419	-0.554909
cg06739520	CHGB	2.19041e-12	-0.328241	-0.340855
cg06744574	BEND5	1.32001e-22	-0.445582	-0.479175
cg06750832	KCNA3	1.80171e-16	-0.38093	-0.401148
cg06757385	HIST3H2BB	9.47451e-15	-0.359915	-0.376788
cg06769082	ZNF655	3.56153e-16	-0.377423	-0.397052
cg06781209	FADS2	5.58556e-19	-0.409083	-0.434509
cg06790324	GRB10	4.35822e-11	-0.309147	-0.319602
cg06808751	OPRK1	9.11937e-12	-0.319303	-0.330871
cg06818710	ZSCAN23	9.02148e-33	-0.529255	-0.58911
cg06824297	RWDD2B	1.03633e-11	-0.318487	-0.329962
cg06833732	CPLX2	1.17564e-19	-0.416241	-0.443136
cg06836772	PRKAA2	1.37977e-18	-0.404849	-0.429435
cg06842954	PITX2	7.15374e-13	-0.335054	-0.34851
cg06848047	SNCA	5.0829e-11	-0.308127	-0.318474
cg06850996	RAPGEF3	1.10368e-30	-0.513856	-0.567955
cg06864443	SQRDL	4.58506e-22	-0.440413	-0.472743
cg06864853	AKR1B1	4.56257e-16	-0.376138	-0.395554
cg06872519	ZNF215	2.42298e-16	-0.379411	-0.399371
cg06882199	SOX13	5.45228e-11	-0.30766	-0.317959
cg06882758	ZNF329	3.49808e-16	-0.377517	-0.39716
cg06892726	HFE	3.62696e-18	-0.400256	-0.423954
cg06893138	HIST3H2BB	6.74421e-22	-0.438792	-0.470734
cg06896534	BMPR1B	2.99302e-12	-0.326309	-0.338692
cg06907842	SETBP1	1.97279e-14	-0.35585	-0.372126
cg06909469	ITPRIPL1	7.82306e-23	-0.447728	-0.481855
cg06911113	UBXN10	2.8707e-15	-0.366411	-0.384271
cg06912830	TMCC2	2.43228e-12	-0.327594	-0.340131
cg06919916	CDYL2	7.9993e-20	-0.417983	-0.445245
cg06921573	DMRTA2	5.07014e-15	-0.363335	-0.380722
cg06932256	GSTM4	7.01223e-11	-0.30598	-0.316104
cg06940614	ZNF781	2.272e-16	-0.379742	-0.399758
cg06944257	ZFP3	1.76868e-36	-0.554795	-0.625281
cg06945399	LRRC4	1.75092e-16	-0.381077	-0.401319
cg06946371	MSX2	4.04856e-15	-0.364555	-0.38213
cg06952307	ABI3	1.00196e-19	-0.416965	-0.444013
cg06952416	NR3C1	5.89249e-12	-0.322071	-0.333956
cg06974871	BSCL2	3.14615e-14	-0.353232	-0.369132
cg06995920	DPY19L2	1.53492e-11	-0.315965	-0.327158
cg06998965	MARVELD2	1.77888e-13	-0.343298	-0.357827
cg07003030	FOXA2	5.71242e-11	-0.30735	-0.317616
cg07005513	FADS2	1.99286e-12	-0.328823	-0.341508
cg07007400	KRT7	8.28514e-13	-0.334169	-0.347514
cg07011373	GOLT1A	9.78285e-20	-0.417073	-0.444144
cg07015911	HOXB4	6.83083e-40	-0.576504	-0.657211
cg07028914	TBX18	7.34486e-20	-0.418368	-0.445712
cg07035315	MICAL3	3.16713e-13	-0.339911	-0.353991
cg07047570	INSM1	9.69672e-13	-0.333219	-0.346445
cg07054095	ZNF549	7.53144e-42	-0.588263	-0.675006
cg07058109	DHX58	2.06588e-13	-0.342424	-0.356836
cg07059875	EPCAM	1.06701e-12	-0.332639	-0.345793
cg07060006	FOXB1	3.02696e-11	-0.311548	-0.322259
cg07067982	SLC43A3	7.51758e-42	-0.588268	-0.675013
cg07068756	UCHL1	1.53906e-42	-0.592294	-0.681192
cg07075840	PRR15	2.12433e-16	-0.380087	-0.400161
cg07077694	PRDX2	2.65578e-36	-0.553627	-0.623596
cg07095995	COL25A1	1.79273e-15	-0.368932	-0.387187
cg07099407	KLC4	1.56537e-11	-0.315838	-0.327017
cg07121182	ZNF655	1.59729e-22	-0.444796	-0.478194
cg07121856	PON3	3.01983e-13	-0.340192	-0.354309
cg07135042	ZNF582	2.87141e-25	-0.469823	-0.509843
cg07139762	ZNF334	2.38026e-28	-0.495656	-0.543531
cg07143083	WBSCR17	1.60191e-12	-0.330163	-0.343011
cg07145843	PCSK1	9.10564e-14	-0.34718	-0.362234
cg07151443	HLA-DMA	2.26874e-14	-0.355068	-0.371231
cg07158797	KCTD3	6.0957e-12	-0.321857	-0.333717
cg07181881	KLHL23	1.50458e-15	-0.369865	-0.388267
cg07195126	VANGL2	2.09295e-21	-0.433987	-0.464798
cg07200280	RFTN1	2.31138e-19	-0.413157	-0.439412
cg07201456	CHST6	8.9221e-11	-0.304362	-0.31432
cg07203561	P2RX7	9.9801e-11	-0.303605	-0.313486
cg07219542	GSTM2	8.35492e-14	-0.347675	-0.362797
cg07227744	ZNF486	6.62437e-28	-0.492063	-0.538778
cg07235253	ZNF655	4.65405e-19	-0.40993	-0.435527
cg07241568	ABO	2.41318e-15	-0.367343	-0.385348
cg07264124	ZNF69	2.23187e-13	-0.341971	-0.356323
cg07271302	MARCKS	1.41928e-13	-0.344613	-0.359318
cg07285673	CLIP4	1.42538e-16	-0.382127	-0.402547
cg07291005	GALE	8.49664e-12	-0.319753	-0.331372
cg07294541	DEF6	2.07968e-11	-0.313998	-0.324975
cg07297397	IGF2BP3	6.40258e-14	-0.3492	-0.364533
cg07300178	VAX2	3.15656e-13	-0.33993	-0.354014
cg07306531	ZNF75A	2.00265e-31	-0.519414	-0.575537
cg07326438	SLC43A3	6.62869e-27	-0.483817	-0.527956
cg07328888	N4BP2L1	5.15017e-25	-0.467594	-0.506987
cg07346851	VANGL2	4.71787e-24	-0.458995	-0.496037
cg07356957	CXXC5	8.7359e-11	-0.304504	-0.314476
cg07363855	PRDM16	1.73059e-27	-0.488652	-0.534288
cg07369950	ZSCAN18	1.0094e-31	-0.521617	-0.578558
cg07380959	TFPI2	7.86468e-12	-0.320244	-0.331919
cg07384961	CLDN6	7.88969e-16	-0.373276	-0.392224
cg07405021	CDO1	1.46015e-18	-0.404582	-0.429115
cg07409292	GPRIN3	1.18155e-11	-0.317648	-0.329028
cg07423363	SLC16A1	8.12792e-16	-0.37312	-0.392042
cg07433344	HSD17B8	1.31878e-18	-0.405062	-0.42969
cg07433663	MEIS2	9.80264e-13	-0.333153	-0.346371
cg07438617	HOXB4	2.76383e-22	-0.442525	-0.475366
cg07441272	RPL39L	8.58367e-15	-0.360457	-0.377412
cg07446677	ECHDC3	5.95176e-19	-0.408788	-0.434155
cg07448460	GGH	6.05557e-11	-0.306961	-0.317187
cg07452097	FUZ	1.21011e-16	-0.382959	-0.403523
cg07463059	IFI16	1.06915e-10	-0.30314	-0.312973
cg07469637	CDK6	9.10856e-34	-0.536332	-0.598992
cg07470489	ZNF354C	4.86482e-30	-0.50894	-0.561298
cg07473249	MARCKS	4.3505e-15	-0.364166	-0.38168
cg07482795	ZNF793	3.66298e-15	-0.365097	-0.382754
cg07484354	SOX30	4.11422e-13	-0.33836	-0.35224
cg07484590	MARCKS	5.50086e-15	-0.362891	-0.380211
cg07484673	ZNF655	8.36629e-24	-0.45673	-0.493172
cg07488576	SDPR	4.13522e-13	-0.33833	-0.352206
cg07490650	SLC16A14	9.68261e-11	-0.30381	-0.313712
cg07493837	MANEA	2.20445e-11	-0.31362	-0.324555
cg07494047	ZNF304	3.55423e-18	-0.400353	-0.424069
cg07495664	FAM63A	5.17937e-24	-0.458627	-0.495571
cg07515940	ZNF354C	6.58729e-23	-0.44843	-0.482734
cg07520752	SAMD5	6.85065e-12	-0.321119	-0.332895
cg07528613	ZNF701	7.52334e-21	-0.428463	-0.458013
cg07533148	TRIM58	8.04198e-15	-0.360815	-0.377823
cg07556134	PPARG	4.1465e-12	-0.324278	-0.336421
cg07557790	CAND2	1.81187e-18	-0.403561	-0.427896
cg07558287	PODXL2	1.13822e-45	-0.60991	-0.708778
cg07568141	MRPS18A	7.82991e-11	-0.30524	-0.315288
cg07572341	FOXA2	1.64734e-19	-0.414706	-0.441281
cg07594209	BASP1	1.93507e-17	-0.392126	-0.41431
cg07611334	NRSN2	5.20217e-17	-0.387217	-0.408522
cg07613233	ZNF501	3.46448e-17	-0.389245	-0.41091
cg07622996	FAM84A	1.60737e-18	-0.404128	-0.428573
cg07647825	SLC46A3	9.23938e-16	-0.372445	-0.391259
cg07662121	MPV17L	3.33982e-25	-0.469248	-0.509105
cg07666882	NUDT12	1.26254e-31	-0.520899	-0.577573
cg07681728	RPL39L	2.13128e-12	-0.328409	-0.341044
cg07686635	ZNF665	9.62626e-23	-0.446879	-0.480794
cg07697981	ZNF134	1.82179e-32	-0.527052	-0.586054
cg07699311	C1orf115	2.12118e-19	-0.41355	-0.439886
cg07700369	CREB3L1	6.00452e-12	-0.321952	-0.333824
cg07713896	FAM92A1	5.61089e-35	-0.544714	-0.610835
cg07714534	PRCP	1.38767e-12	-0.33104	-0.343996
cg07721203	ALDH1A2	4.24773e-13	-0.338171	-0.352025
cg07733851	NR3C1	9.65779e-19	-0.406526	-0.431443
cg07744166	WASF3	1.82816e-19	-0.41423	-0.440707
cg07744841	SLC6A11	3.97764e-15	-0.364651	-0.38224
cg07745418	ZNF83	3.93224e-12	-0.32461	-0.336791
cg07746323	ZNF570	1.33045e-29	-0.50556	-0.556748
cg07746943	CHL1	2.33531e-13	-0.341705	-0.356022
cg07783282	USP44	4.11885e-21	-0.431077	-0.461218
cg07802571	MARK1	7.73963e-16	-0.373377	-0.392341
cg07808555	KCNA3	2.43227e-17	-0.390998	-0.412978
cg07817686	PROM1	5.35865e-18	-0.398381	-0.421723
cg07819497	ZNF808	8.42123e-15	-0.360562	-0.377532
cg07836142	ZSCAN23	6.38237e-23	-0.448559	-0.482895
cg07838603	ZSCAN23	1.14698e-26	-0.48182	-0.525352
cg07846311	ARL9	1.282e-11	-0.317124	-0.328446
cg07848310	NNT	2.89382e-13	-0.340443	-0.354594
cg07869548	NETO2	5.91676e-25	-0.467063	-0.506307
cg07871590	LRRC4	1.88356e-15	-0.368669	-0.386881
cg07873812	ZNF419	8.65191e-12	-0.319638	-0.331244
cg07876132	MYRIP	1.02478e-10	-0.303426	-0.313289
cg07878486	ZNF132	9.12622e-31	-0.51448	-0.568803
cg07883823	SLC22A3	4.99653e-15	-0.363414	-0.380814
cg07892295	ARRDC4	9.94521e-11	-0.303629	-0.313512
cg07892785	MYRIP	2.3766e-19	-0.413029	-0.439258
cg07900766	SPAG16	2.62365e-22	-0.442741	-0.475635
cg07900968	ZFP82	9.72336e-28	-0.490704	-0.536987
cg07903370	IRX1	1.34085e-26	-0.481249	-0.524609
cg07916488	TP53I11	1.86731e-11	-0.314697	-0.325751
cg07952391	THNSL2	4.72385e-31	-0.516632	-0.571735
cg07986525	NFE2L3	8.05225e-11	-0.305052	-0.315081
cg07994987	NRN1	4.09542e-14	-0.351743	-0.367431
cg08004976	VANGL2	1.14912e-30	-0.513723	-0.567774
cg08007465	L3MBTL4	1.49687e-15	-0.369892	-0.388298
cg08015755	MAP9	1.84973e-11	-0.314759	-0.325819
cg08016802	ZP3	6.56209e-11	-0.306424	-0.316594
cg08017928	MNX1	2.15794e-18	-0.402732	-0.426906
cg08024409	ZNF655	2.19539e-20	-0.423761	-0.452267
cg08042370	LMO3	3.25153e-40	-0.578474	-0.660166
cg08048222	ZNF671	5.86219e-24	-0.458138	-0.494952
cg08050235	INA	6.29021e-11	-0.306707	-0.316906
cg08063125	ZNF667	1.1727e-48	-0.625745	-0.734392
cg08073166	PPP1R9A	9.69926e-16	-0.372189	-0.390962
cg08089301	HOXB4	1.76444e-42	-0.591949	-0.680662
cg08089518	JUP	2.61081e-13	-0.34105	-0.35528
cg08090772	ADHFE1	2.53542e-18	-0.401966	-0.425991
cg08095852	WDR17	8.57309e-20	-0.41767	-0.444867
cg08112276	PRCP	4.36031e-11	-0.309143	-0.319598
cg08114257	ETNK2	3.08738e-11	-0.311418	-0.322115
cg08122140	EGLN3	1.12491e-11	-0.317962	-0.329379
cg08125960	BTBD11	3.08311e-21	-0.432325	-0.462753
cg08134106	ZNF419	4.53048e-11	-0.30889	-0.319318
cg08135850	HIST1H3D	1.50988e-21	-0.43538	-0.466516
cg08142344	GSTM2	7.19281e-14	-0.348534	-0.363774
cg08148261	LDHB	6.46652e-26	-0.475436	-0.51707
cg08148553	AP1M2	4.85141e-16	-0.375819	-0.395182
cg08167951	PON3	1.23402e-14	-0.358457	-0.375114
cg08177833	CYBA	2.76593e-33	-0.532925	-0.594221
cg08188890	ZNF528	1.91194e-24	-0.462531	-0.500526
cg08190044	ATP8B2	2.09914e-13	-0.34233	-0.35673
cg08204280	IRX2	5.41626e-12	-0.322602	-0.334549
cg08208460	NCCRP1	1.70008e-11	-0.315305	-0.326425
cg08214689	CENPV	4.36317e-14	-0.351384	-0.367021
cg08230658	ZNF319	1.74587e-11	-0.315133	-0.326234
cg08235864	IRX2	1.30218e-16	-0.382587	-0.403086
cg08244262	MX1	9.78229e-11	-0.303741	-0.313635
cg08244848	EGLN3	6.87873e-18	-0.397175	-0.42029
cg08251037	WBSCR17	3.0047e-19	-0.411951	-0.437959
cg08271804	ZNF492	7.96611e-32	-0.522374	-0.579599
cg08274234	SEMA3E	1.39882e-11	-0.316563	-0.327823
cg08278489	ZNF354C	6.4348e-36	-0.551069	-0.619915
cg08279184	WASF3	1.00878e-14	-0.359569	-0.376391
cg08291098	STMN3	1.42412e-12	-0.330882	-0.343818
cg08292286	TDP1	1.03024e-30	-0.514082	-0.568262
cg08293086	MRPS21	6.40085e-19	-0.408449	-0.433748
cg08294267	PARP6	3.75038e-26	-0.477461	-0.519691
cg08302713	GCLC	1.48275e-26	-0.480881	-0.52413
cg08307092	HIST1H3D	3.47384e-16	-0.377553	-0.397202
cg08307816	DEGS2	4.11105e-14	-0.351721	-0.367406
cg08315174	NKX2-1	1.2319e-21	-0.436245	-0.467584
cg08322034	ELOVL4	1.51877e-16	-0.381803	-0.402169
cg08323075	STK32B	5.31834e-11	-0.307826	-0.318142
cg08336641	L3MBTL4	1.25129e-12	-0.331671	-0.344704
cg08341874	VMO1	6.04617e-13	-0.336063	-0.349648
cg08377768	PPM1L	9.0444e-22	-0.437554	-0.469202
cg08383315	RIC3	1.42842e-15	-0.370141	-0.388587
cg08386692	SHISA2	1.71352e-16	-0.381187	-0.401448
cg08390760	ZNF311	1.5805e-38	-0.568018	-0.644592
cg08397273	ZNF544	5.34433e-19	-0.409288	-0.434756
cg08397818	ZNF606	3.95858e-20	-0.42114	-0.449077
cg08404227	SLCO3A1	5.73342e-15	-0.362665	-0.379952
cg08410921	HIST1H2AG	3.33183e-23	-0.451197	-0.486202
cg08421685	CHL1	4.29899e-13	-0.338099	-0.351945
cg08431931	WBP2NL	2.58824e-15	-0.366967	-0.384914
cg08432727	SOX11	6.24145e-11	-0.306759	-0.316964
cg08447405	BLMH	8.66855e-16	-0.372781	-0.391649
cg08464824	ZNF582	2.09192e-31	-0.519273	-0.575344
cg08496742	CCDC106	4.41779e-14	-0.351313	-0.366941
cg08508988	NSUN7	1.47447e-12	-0.33067	-0.34358
cg08516516	CDO1	1.11663e-13	-0.346003	-0.360896
cg08520743	PON3	2.73528e-13	-0.340775	-0.354969
cg08522107	ZNF354C	6.92461e-25	-0.466459	-0.505535
cg08538682	LXN	1.04327e-11	-0.318444	-0.329915
cg08551725	SCRN1	9.34865e-28	-0.490844	-0.537171
cg08558873	ZNF214	2.51155e-24	-0.461467	-0.499174
cg08572535	SLC43A1	8.58385e-11	-0.304622	-0.314607
cg08578023	CTSS	2.81866e-18	-0.401461	-0.42539
cg08593949	BASP1	3.33084e-14	-0.352911	-0.368765
cg08602689	BIVM	1.44064e-16	-0.382072	-0.402484
cg08612037	BTBD11	1.90576e-12	-0.329098	-0.341816
cg08630279	ZNF569	4.62436e-20	-0.420445	-0.448233
cg08668790	ZNF154	2.94538e-56	-0.662311	-0.79692
cg08671133	ZNF530	4.24734e-12	-0.324128	-0.336253
cg08675262	DRD1	1.27059e-21	-0.436114	-0.467422
cg08675664	ALDH7A1	1.35208e-17	-0.393886	-0.416391
cg08676249	AUTS2	4.85721e-17	-0.38756	-0.408926
cg08679238	CCRL2	1.85598e-38	-0.567577	-0.643942
cg08681110	MARCKS	1.91774e-13	-0.342859	-0.357329
cg08684639	WDR17	9.21406e-17	-0.384341	-0.405143
cg08687901	HIST1H4E	3.48433e-13	-0.339346	-0.353353
cg08701621	ZNF135	1.10782e-71	-0.72346	-0.914868
cg08711858	STC2	3.12447e-12	-0.326042	-0.338394
cg08712932	EYA4	7.26772e-11	-0.30574	-0.31584
cg08713365	NRSN2	1.04463e-24	-0.464875	-0.503512
cg08714996	PCDHGB1	1.29156e-23	-0.455002	-0.490991
cg08727867	RBM11	3.8591e-12	-0.324727	-0.336922
cg08729318	TMTC1	1.09458e-12	-0.332484	-0.345619
cg08742288	FCHSD1	6.58304e-11	-0.306403	-0.316571
cg08747889	PTK7	7.85509e-14	-0.348029	-0.3632
cg08753373	DPYSL4	1.54542e-12	-0.330383	-0.343258
cg08757348	ZNF214	1.04943e-24	-0.464857	-0.50349
cg08772163	ARL11	2.87891e-12	-0.326551	-0.338962
cg08774368	CHST2	1.68131e-11	-0.315377	-0.326505
cg08785274	KLHDC9	4.61063e-24	-0.459085	-0.496151
cg08786077	QPCT	3.88415e-19	-0.410767	-0.436533
cg08788717	STK33	2.90375e-12	-0.326497	-0.338903
cg08817644	ZNF682	2.60056e-12	-0.327181	-0.339668
cg08828819	PON3	7.5366e-13	-0.33474	-0.348157
cg08839267	TMEM108	5.13653e-21	-0.430121	-0.460046
cg08841829	ABCG1	6.18734e-11	-0.306817	-0.317028
cg08843517	CYBA	1.48477e-31	-0.520378	-0.576858
cg08844848	LRRN1	1.30115e-13	-0.345118	-0.359891
cg08849574	ZNF134	3.99143e-19	-0.410641	-0.436382
cg08857729	TCTEX1D1	2.71191e-11	-0.312268	-0.323056
cg08871052	PKDCC	3.99203e-11	-0.309727	-0.320243
cg08872722	PKP1	8.52451e-12	-0.319732	-0.331349
cg08875180	C17orf51	1.10266e-11	-0.31809	-0.329521
cg08898155	PON3	9.45303e-15	-0.359927	-0.376802
cg08924203	MX1	6.93894e-13	-0.335237	-0.348717
cg08929188	CALCA	1.46448e-18	-0.404568	-0.429099
cg08933227	ELOVL4	4.6241e-13	-0.337665	-0.351455
cg08975803	KRT7	6.81167e-12	-0.321155	-0.332935
cg08983217	ITPRIPL1	2.23634e-17	-0.391413	-0.413468
cg09006749	CCDC122	8.73898e-11	-0.304501	-0.314474
cg09020649	FZD6	2.30147e-12	-0.327936	-0.340513
cg09020665	SLC7A2	1.75507e-12	-0.329603	-0.342383
cg09022422	SLC6A11	5.19304e-12	-0.322867	-0.334844
cg09024126	PROM1	8.88814e-27	-0.48275	-0.526564
cg09025501	CYBA	8.9104e-30	-0.506912	-0.558564
cg09043127	PKIA	7.82398e-17	-0.385166	-0.406112
cg09051775	TOX3	1.74239e-14	-0.356542	-0.372919
cg09053081	CD40	8.33956e-26	-0.474485	-0.515843
cg09072120	PRTFDC1	1.21282e-11	-0.31748	-0.328842
cg09072560	MARCKSL1	4.78904e-16	-0.375886	-0.39526
cg09085842	HSPA1A	2.67337e-23	-0.452085	-0.487318
cg09090724	TMEM108	3.82231e-17	-0.388756	-0.410334
cg09130035	LDHB	1.28254e-16	-0.382664	-0.403177
cg09157302	SLC34A2	1.53055e-23	-0.454324	-0.490136
cg09166085	NUDT12	9.20026e-31	-0.514453	-0.568767
cg09181872	ZNF35	3.21484e-16	-0.377953	-0.39767
cg09185773	WASF3	2.93986e-16	-0.378415	-0.398208
cg09189752	DCP1B	2.91689e-17	-0.390099	-0.411917
cg09194159	HOXB4	4.01546e-40	-0.577915	-0.659327
cg09257332	ZFP82	6.17852e-39	-0.570581	-0.648384
cg09258479	PDZK1IP1	9.44499e-25	-0.465264	-0.504008
cg09259037	TBX18	4.10732e-15	-0.364477	-0.38204
cg09265529	ZNF470	3.79617e-24	-0.459849	-0.49712
cg09267217	ZNF528	1.22618e-14	-0.358492	-0.375154
cg09282258	PRR15	6.77779e-20	-0.41873	-0.446151
cg09306340	KLHDC9	3.68291e-23	-0.450792	-0.485694
cg09306675	EYA2	8.35642e-21	-0.428005	-0.457452
cg09307284	ZNF569	6.35209e-15	-0.362106	-0.379308
cg09307564	SFTA3	1.7408e-53	-0.64955	-0.774519
cg09313053	ZNF880	2.89596e-48	-0.623714	-0.731062
cg09316894	ZNF274	5.92729e-14	-0.349641	-0.365034
cg09336320	CPLX2	2.94207e-13	-0.340346	-0.354483
cg09350274	GFRA3	3.89448e-18	-0.399915	-0.423548
cg09357097	HOXB7	6.18598e-38	-0.564254	-0.639052
cg09359106	SOX13	2.83168e-11	-0.311985	-0.322743
cg09359904	ZNF551	1.5752e-11	-0.315798	-0.326973
cg09360501	ZNF43	1.44936e-35	-0.548702	-0.616522
cg09367891	PRMT6	2.53148e-33	-0.533198	-0.594602
cg09371047	ZNF214	5.07304e-13	-0.337113	-0.350832
cg09374949	ISYNA1	4.67849e-12	-0.323522	-0.335576
cg09383816	ADHFE1	1.13652e-19	-0.416394	-0.443322
cg09397246	FES	2.65009e-19	-0.412529	-0.438655
cg09405169	PPARG	1.60661e-13	-0.343892	-0.3585
cg09410234	KCNA3	2.61043e-16	-0.379028	-0.398924
cg09418984	MYADM	2.79806e-12	-0.326727	-0.33916
cg09420439	HOXA1	3.66122e-22	-0.441353	-0.47391
cg09431416	SEC14L1	3.07769e-21	-0.432333	-0.462762
cg09432234	CACNB3	1.03977e-13	-0.346415	-0.361364
cg09435109	ZNF813	1.51209e-18	-0.404417	-0.428918
cg09435617	ZNF311	5.9292e-43	-0.594688	-0.684889
cg09436907	SYT13	5.83803e-17	-0.386639	-0.407842
cg09442654	FAM150A	5.33783e-14	-0.350238	-0.365715
cg09448982	ZNF808	3.01107e-11	-0.311583	-0.322297
cg09456094	SP100	2.46249e-13	-0.341393	-0.355669
cg09464137	HPCAL1	3.32869e-12	-0.325649	-0.337953
cg09464194	FBXO27	3.42715e-18	-0.400527	-0.424277
cg09477407	TXNRD1	9.23238e-13	-0.333516	-0.346779
cg09489445	ZNF788	1.70065e-15	-0.369213	-0.387512
cg09492887	SLC26A5	4.04115e-13	-0.338467	-0.35236
cg09512236	KCNMA1	5.58287e-13	-0.336541	-0.350186
cg09515953	PPP1R14A	1.89009e-12	-0.329148	-0.341873
cg09524455	IRX2	6.2295e-15	-0.362213	-0.37943
cg09526758	LMO3	1.15844e-48	-0.625772	-0.734437
cg09531892	LRP12	4.70023e-17	-0.387724	-0.409119
cg09534159	ZNF518B	4.1678e-28	-0.493695	-0.540934
cg09536694	ZNF717	4.88008e-21	-0.430343	-0.460318
cg09555914	ZNF773	4.03952e-40	-0.5779	-0.659303
cg09568464	ZNF582	1.33299e-43	-0.598395	-0.690643
cg09578291	CD81	2.11317e-12	-0.328462	-0.341103
cg09626894	CFTR	9.42433e-33	-0.529118	-0.58892
cg09645888	ME3	7.70242e-12	-0.320377	-0.332067
cg09655862	IVD	2.65291e-29	-0.50322	-0.553609
cg09668400	SHISA2	7.08076e-14	-0.348624	-0.363877
cg09668689	ZNF562	1.61627e-15	-0.369484	-0.387826
cg09670128	KRT7	2.896e-19	-0.412121	-0.438163
cg09676669	AQP1	3.68873e-38	-0.565686	-0.641156
cg09678615	TOX3	2.25545e-33	-0.533553	-0.5951
cg09682330	ZSCAN23	1.56546e-43	-0.597998	-0.690025
cg09685934	IGSF9B	2.20845e-11	-0.313608	-0.324542
cg09695033	CLIP4	2.62279e-15	-0.366896	-0.384832
cg09700470	BSCL2	6.34965e-16	-0.374414	-0.393547
cg09704159	MYEF2	4.16687e-14	-0.351645	-0.367319
cg09721739	NMNAT3	3.72584e-18	-0.400127	-0.4238
cg09749813	TBX18	5.2491e-18	-0.39848	-0.421841
cg09758742	XKR6	3.63718e-12	-0.325097	-0.337335
cg09784307	RPP25	8.02628e-15	-0.360826	-0.377835
cg09792926	CBLN1	6.9804e-12	-0.321	-0.332762
cg09793279	ZNF229	2.25815e-31	-0.519026	-0.575006
cg09805010	THRB	1.32032e-12	-0.331344	-0.344337
cg09808343	MRPS21	3.94151e-12	-0.324595	-0.336775
cg09816500	OPRK1	1.69763e-12	-0.329807	-0.342612
cg09816912	MARCKS	6.16986e-11	-0.306836	-0.317049
cg09825713	HSD17B8	6.06444e-19	-0.4087	-0.43405
cg09839443	QPCT	5.8351e-20	-0.419403	-0.446967
cg09844907	MPV17L	4.53148e-26	-0.476759	-0.518782
cg09856299	PARP10	3.95458e-15	-0.364683	-0.382276
cg09874127	UBA7	2.07144e-32	-0.526648	-0.585495
cg09894698	ASCL2	3.77368e-26	-0.477438	-0.519661
cg09896900	ZNF229	1.27562e-43	-0.598503	-0.690812
cg09904383	FCHSD1	2.18901e-11	-0.313665	-0.324605
cg09907720	VAX2	1.65737e-12	-0.329954	-0.342777
cg09907936	ZNF135	7.97003e-58	-0.669262	-0.809405
cg09926747	COL25A1	2.84779e-18	-0.401412	-0.425331
cg09930496	H2AFY2	1.54614e-26	-0.480727	-0.52393
cg09932439	ZNF234	2.54296e-14	-0.354429	-0.3705
cg09941202	TDP1	3.41179e-17	-0.389321	-0.411
cg09943560	C14orf159	7.64926e-48	-0.621516	-0.727472
cg09947609	FZD6	3.66686e-13	-0.339043	-0.353011
cg09956907	PPP1R9A	1.60098e-22	-0.444787	-0.478183
cg09957386	AKR1B1	6.63656e-25	-0.466622	-0.505743
cg09969806	KIF1A	1.62157e-12	-0.330088	-0.342927
cg09984392	SQLE	8.1561e-16	-0.373101	-0.392021
cg09998632	HOXB7	1.66082e-29	-0.50481	-0.55574
cg10008757	GATA3	5.12955e-12	-0.322944	-0.33493
cg10012394	RNF180	4.7833e-13	-0.337464	-0.351227
cg10013716	GNB4	2.83544e-19	-0.412218	-0.43828
cg10040748	RCOR3	3.10441e-13	-0.340029	-0.354125
cg10051935	ZNF544	7.25134e-32	-0.522674	-0.580012
cg10061342	C1orf21	3.76576e-24	-0.459881	-0.49716
cg10064871	PRKCDBP	4.12223e-20	-0.420959	-0.448857
cg10066151	ZNF547	1.97059e-13	-0.3427	-0.357149
cg10074409	IRF6	3.4404e-12	-0.325443	-0.337723
cg10074544	COL25A1	1.85106e-15	-0.368762	-0.386989
cg10076931	HIST1H2AG	3.46937e-12	-0.325391	-0.337665
cg10077706	KLHL29	2.41899e-14	-0.354709	-0.37082
cg10084644	STAG3	6.96597e-18	-0.397114	-0.420218
cg10087172	ARHGDIB	2.37313e-40	-0.579306	-0.661417
cg10087973	KIT	2.85819e-12	-0.326595	-0.339012
cg10088985	CXCL5	5.52886e-12	-0.322472	-0.334404
cg10091738	HIST1H4E	1.43688e-12	-0.330828	-0.343757
cg10094616	FAM150A	7.19577e-13	-0.335018	-0.348471
cg10108389	ZNF501	5.4108e-34	-0.537916	-0.601219
cg10113101	SCRN1	2.62848e-29	-0.503251	-0.553651
cg10131095	RNLS	1.81487e-44	-0.603273	-0.698277
cg10132157	PARP6	1.64596e-34	-0.541505	-0.606283
cg10138494	FAM84A	4.15291e-20	-0.420926	-0.448817
cg10140114	ZNF334	8.69411e-25	-0.465583	-0.504416
cg10141319	ZNF391	3.67694e-17	-0.388949	-0.410561
cg10143811	LMO3	3.64288e-44	-0.601578	-0.695616
cg10147797	SDR42E1	4.95833e-51	-0.63771	-0.754305
cg10150530	LRMP	3.15115e-16	-0.378057	-0.39779
cg10157975	ZNF304	7.38347e-17	-0.385458	-0.406455
cg10162691	RND2	1.67364e-14	-0.356766	-0.373175
cg10165331	SIX1	2.31173e-13	-0.341765	-0.356089
cg10166205	FUZ	8.49785e-14	-0.347577	-0.362686
cg10166283	ZNF229	5.13869e-55	-0.656671	-0.786937
cg10172415	GPR27	4.56351e-25	-0.468057	-0.507579
cg10178203	CMBL	2.33572e-48	-0.624199	-0.731855
cg10179964	DCP1B	8.57103e-15	-0.360466	-0.377421
cg10187932	PARP11	1.03593e-17	-0.395187	-0.417932
cg10188823	NEFH	7.61105e-17	-0.385306	-0.406275
cg10195295	LDHB	2.81107e-14	-0.353866	-0.369856
cg10201574	SMO	1.4202e-19	-0.415382	-0.442098
cg10210369	KIF7	6.74788e-11	-0.306237	-0.316388
cg10211298	TMEM108	1.10387e-13	-0.34607	-0.360972
cg10212705	ATP8B2	4.37682e-11	-0.309118	-0.31957
cg10223827	NRN1	9.82368e-19	-0.406446	-0.431347
cg10237419	COL25A1	1.52314e-14	-0.35729	-0.373776
cg10239098	HOXD8	1.1361e-14	-0.358914	-0.375638
cg10253457	LRRK1	2.76058e-16	-0.378739	-0.398587
cg10253847	NKAPL	5.87069e-20	-0.419376	-0.446934
cg10263370	ZNF502	1.67505e-63	-0.692949	-0.853608
cg10272601	WNK2	7.6043e-21	-0.428417	-0.457956
cg10276465	FAM109B	1.48437e-20	-0.425488	-0.454374
cg10294836	DYRK1B	6.20989e-11	-0.306793	-0.317001
cg10305311	CLDN10	1.20105e-24	-0.464335	-0.502824
cg10305789	PPP1R16B	9.62494e-24	-0.456174	-0.492469
cg10312572	CPLX2	3.99307e-14	-0.351886	-0.367595
cg10316474	APOBEC3C	7.5807e-40	-0.576227	-0.656795
cg10329173	PCDH7	8.41072e-18	-0.3962	-0.419133
cg10331779	CTNND2	1.75459e-15	-0.369047	-0.387319
cg10332700	ZNF415	4.17527e-46	-0.612276	-0.712554
cg10334767	ZNF518B	2.18568e-34	-0.540654	-0.605079
cg10336707	BSCL2	8.13446e-17	-0.38497	-0.405882
cg10343787	PLLP	3.80209e-12	-0.32482	-0.337026
cg10349436	FHL2	6.91633e-24	-0.457484	-0.494125
cg10385303	SFTA3	1.18329e-35	-0.549295	-0.617371
cg10389229	IRAK3	2.39523e-13	-0.341556	-0.355853
cg10398590	BSCL2	4.21267e-15	-0.36434	-0.381881
cg10406295	SFRP1	8.9952e-17	-0.384462	-0.405285
cg10418263	DEF6	8.30455e-11	-0.304845	-0.314852
cg10446179	GJA1	2.66212e-12	-0.327036	-0.339505
cg10451772	PODXL2	8.08724e-46	-0.610718	-0.710066
cg10458142	ZNF701	1.11355e-22	-0.446282	-0.480047
cg10467022	CALCA	1.61106e-19	-0.414807	-0.441404
cg10469100	ZNF35	5.85566e-13	-0.336255	-0.349864
cg10481571	ZKSCAN4	8.80678e-12	-0.319525	-0.331118
cg10483825	LDHB	8.51198e-18	-0.396142	-0.419064
cg10498434	PPP1R1B	9.92815e-15	-0.359657	-0.376492
cg10502118	RFTN1	8.44434e-46	-0.610616	-0.709904
cg10507028	ZFP3	7.77395e-32	-0.522452	-0.579707
cg10507275	LRRN1	1.09149e-16	-0.383483	-0.404137
cg10512875	TMTC1	5.61359e-15	-0.36278	-0.380084
cg10527010	SLC6A11	6.03041e-12	-0.321925	-0.333793
cg10530883	IRX1	1.17313e-36	-0.555969	-0.62698
cg10536369	BBS5	1.89936e-17	-0.392218	-0.414419
cg10543363	ECHDC3	5.20225e-24	-0.458609	-0.495549
cg10558616	MAP7	3.04119e-12	-0.32621	-0.338581
cg10558887	SPG20	2.77944e-15	-0.366585	-0.384472
cg10570941	HIST1H3G	1.28063e-11	-0.317131	-0.328454
cg10573932	DSTN	7.83592e-17	-0.385159	-0.406103
cg10575261	ZNF454	4.44275e-47	-0.61749	-0.720937
cg10589443	SCRN1	5.1807e-32	-0.523746	-0.581488
cg10598034	ZNF701	1.73772e-26	-0.480299	-0.523373
cg10598353	HSPA1A	1.6483e-22	-0.444667	-0.478033
cg10603275	CHL1	2.42613e-17	-0.391011	-0.412993
cg10625533	EFHD1	1.58875e-13	-0.343957	-0.358574
cg10625705	SOX12	1.11556e-32	-0.528591	-0.588188
cg10633363	HOXB9	2.21224e-20	-0.423727	-0.452226
cg10633838	B3GALT4	1.55204e-31	-0.520235	-0.576662
cg10636403	HOXA1	1.39056e-17	-0.393749	-0.416229
cg10653131	TNFRSF19	1.02463e-16	-0.383803	-0.404513
cg10660909	CGREF1	1.95965e-12	-0.328926	-0.341624
cg10673140	ST3GAL1	2.29788e-14	-0.354997	-0.37115
cg10675276	EYA4	6.06588e-15	-0.362358	-0.379598
cg10680411	PGBD1	3.69319e-17	-0.388927	-0.410535
cg10705541	ZNF334	6.68678e-31	-0.515498	-0.570189
cg10755961	ZNF562	3.8602e-15	-0.364813	-0.382427
cg10758306	OVOL2	3.08734e-12	-0.326117	-0.338477
cg10770742	WDR86	9.17334e-14	-0.347137	-0.362185
cg10774361	TMEM150C	1.51228e-17	-0.393338	-0.415742
cg10775792	PCP4L1	3.93402e-13	-0.338626	-0.35254
cg10776919	DMRTA2	2.22164e-16	-0.379857	-0.399892
cg10782349	ZNF701	1.2062e-29	-0.505891	-0.557192
cg10785666	AKR1E2	1.52597e-26	-0.480776	-0.523993
cg10788735	PNMAL1	4.44352e-11	-0.309018	-0.31946
cg10795659	TMEM171	6.11388e-15	-0.362315	-0.379548
cg10798171	ICA1	1.5843e-19	-0.414884	-0.441496
cg10798766	CHST12	1.41206e-11	-0.316503	-0.327756
cg10802132	ZNF354C	1.31077e-33	-0.53522	-0.597432
cg10815400	RAVER2	1.66621e-11	-0.315435	-0.32657
cg10824063	NELL1	3.52053e-16	-0.377483	-0.397122
cg10828456	B4GALNT4	1.78783e-11	-0.314979	-0.326064
cg10829727	SLC16A5	5.8008e-21	-0.429594	-0.459399
cg10850791	PABPC4L	4.59494e-11	-0.308796	-0.319214
cg10864319	FIGN	4.45657e-15	-0.364035	-0.38153
cg10864596	ZNF354C	4.63365e-14	-0.351042	-0.366632
cg10879116	LPAR3	1.18199e-18	-0.405578	-0.430307
cg10887021	PCDHB2	1.33588e-24	-0.463923	-0.502299
cg10902717	ZNF454	1.62986e-40	-0.580295	-0.662907
cg10906284	AVPR1A	1.08498e-14	-0.359168	-0.37593
cg10911913	SLFN11	5.12677e-13	-0.33705	-0.350761
cg10918202	BAALC	3.38367e-11	-0.310816	-0.321449
cg10924077	GPRC5C	1.31924e-11	-0.31694	-0.328242
cg10943348	HEXA	2.25176e-12	-0.32807	-0.340664
cg10947146	XKR6	2.9409e-30	-0.510617	-0.563564
cg10952220	CCRL2	6.87973e-28	-0.491929	-0.538602
cg10959711	S100A6	3.94917e-15	-0.36469	-0.382285
cg10966083	MARK1	1.30582e-15	-0.370617	-0.389138
cg10971510	ADAMTS17	6.68756e-15	-0.361825	-0.378984
cg10971790	FUZ	9.16758e-24	-0.456367	-0.492713
cg11003573	ZNF502	5.08035e-67	-0.706559	-0.880278
cg11013298	H2AFJ	6.7202e-14	-0.348923	-0.364217
cg11036833	CDO1	4.07172e-12	-0.324392	-0.336548
cg11038280	CDK6	1.07005e-10	-0.303134	-0.312967
cg11038843	B3GAT1	2.66235e-11	-0.312388	-0.32319
cg11051055	XKR6	6.05025e-34	-0.537577	-0.600742
cg11070056	PRMT6	8.49661e-36	-0.550261	-0.618755
cg11076994	TCF15	1.63849e-11	-0.315543	-0.32669
cg11081729	ZNF347	6.46658e-31	-0.515608	-0.570338
cg11089837	BRMS1L	1.72359e-12	-0.329714	-0.342508
cg11112419	CDCA7L	1.45032e-12	-0.330771	-0.343693
cg11117234	VPS39	8.0373e-24	-0.456889	-0.493373
cg11120913	C3orf14	2.90208e-16	-0.378482	-0.398286
cg11131549	TRAF5	3.7112e-12	-0.324971	-0.337195
cg11149743	HOXB7	5.0477e-16	-0.375612	-0.394941
cg11152364	CENPV	3.95742e-19	-0.41068	-0.436429
cg11163933	CHL1	6.81745e-18	-0.397218	-0.420342
cg11163997	OLFM1	2.78374e-11	-0.312097	-0.322867
cg11164145	PPP1R1B	5.78605e-28	-0.49254	-0.539409
cg11170179	KLK10	2.80517e-13	-0.340627	-0.354801
cg11190277	CCND1	1.03313e-12	-0.332835	-0.346013
cg11200929	CRABP1	1.90817e-13	-0.342888	-0.357362
cg11202345	LGALS3BP	1.82569e-42	-0.591863	-0.680529
cg11203512	CCDC67	6.25702e-18	-0.397633	-0.420834
cg11216917	SOX13	6.81146e-13	-0.335348	-0.348842
cg11224647	TMEM55A	9.58266e-11	-0.30388	-0.313789
cg11229543	PRDM16	1.17823e-20	-0.426502	-0.455614
cg11237751	ZNF570	6.30662e-28	-0.492236	-0.539007
cg11245443	HIST1H3D	1.2716e-27	-0.489751	-0.535732
cg11259628	ZNF134	1.38703e-18	-0.404824	-0.429405
cg11265561	ZNF665	1.87669e-23	-0.453508	-0.489107
cg11267619	PRR15	6.944e-17	-0.385767	-0.406818
cg11269599	ZNF577	4.7841e-12	-0.323382	-0.335419
cg11279021	ETV1	3.91007e-21	-0.431301	-0.461494
cg11281912	ZNF585B	2.52007e-22	-0.442909	-0.475843
cg11287850	ZNF599	1.01837e-10	-0.303469	-0.313336
cg11291313	ZNF300	6.66521e-35	-0.544203	-0.610108
cg11291978	RBM4B	9.27873e-13	-0.333485	-0.346744
cg11298343	EGLN2	5.15435e-11	-0.308034	-0.318372
cg11309496	SLFN11	1.6495e-12	-0.329984	-0.34281
cg11312896	ZSCAN1	4.46717e-26	-0.476812	-0.518851
cg11330104	ZNF808	4.53477e-12	-0.323718	-0.335794
cg11330108	BCL2	1.28906e-15	-0.370686	-0.389218
cg11343017	HIST3H2A	9.98797e-52	-0.64112	-0.760073
cg11356794	CD81	8.67781e-11	-0.304549	-0.314526
cg11358257	RASAL1	9.98388e-11	-0.303603	-0.313484
cg11360366	ZNF234	4.45948e-14	-0.35126	-0.36688
cg11370532	PRDX2	1.38993e-11	-0.316604	-0.327869
cg11373604	ASCL2	7.86874e-25	-0.465967	-0.504907
cg11382055	KCNK1	4.66201e-29	-0.501294	-0.551033
cg11382133	RFTN1	2.76092e-54	-0.653296	-0.781027
cg11385684	TRIB2	9.62003e-11	-0.303854	-0.31376
cg11397370	GRHL2	1.68996e-25	-0.471831	-0.512422
cg11397548	DNALI1	2.85413e-32	-0.525636	-0.584096
cg11398523	FUZ	1.08155e-27	-0.490326	-0.53649
cg11417675	UCP2	1.75367e-11	-0.315104	-0.326202
cg11418112	MYADM	2.60608e-12	-0.327168	-0.339653
cg11434468	XKR6	5.56719e-12	-0.322429	-0.334355
cg11448896	DMRTA2	2.82631e-17	-0.390255	-0.412101
cg11457817	STC2	1.89661e-15	-0.368632	-0.386839
cg11482719	ARL9	4.90052e-20	-0.420186	-0.447917
cg11485463	HSPA1A	7.63359e-20	-0.418194	-0.445501
cg11497957	ZNF572	1.10943e-22	-0.446297	-0.480066
cg11538128	ZNF354C	4.81549e-34	-0.53827	-0.601716
cg11539780	ZNF471	2.62282e-44	-0.602378	-0.696871
cg11540416	HEXA	4.1942e-13	-0.338246	-0.35211
cg11542789	ZNF660	4.29593e-16	-0.376451	-0.395918
cg11555247	DCP1B	8.23722e-18	-0.396301	-0.419253
cg11564981	NRN1	9.97423e-19	-0.406375	-0.431262
cg11571943	ZNF501	2.40294e-15	-0.367366	-0.385375
cg11582223	IFITM2	3.02509e-17	-0.389918	-0.411704
cg11595155	ZNF570	9.57202e-28	-0.49076	-0.537061
cg11595545	KCNA3	9.04966e-16	-0.372554	-0.391386
cg11612291	ZNF35	1.69855e-12	-0.329804	-0.342608
cg11617147	ATXN7L1	1.93654e-14	-0.355953	-0.372244
cg11623861	ZNF793	2.13852e-17	-0.391634	-0.413728
cg11626629	B3GALT4	2.22102e-23	-0.452831	-0.488256
cg11628574	ZNF610	9.58461e-16	-0.372252	-0.391035
cg11632419	ZNF585B	3.94519e-20	-0.421155	-0.449096
cg11641102	PTK2B	2.9268e-17	-0.390082	-0.411897
cg11654179	DTX3	2.63913e-15	-0.366863	-0.384793
cg11659961	VANGL2	5.74915e-27	-0.484333	-0.52863
cg11664467	PGBD1	1.03693e-15	-0.371837	-0.390553
cg11664500	EYA4	4.86986e-11	-0.308411	-0.318788
cg11666087	BEND5	3.56064e-21	-0.431705	-0.46199
cg11670519	BMP7	3.25374e-12	-0.32579	-0.338112
cg11672054	HIST3H2BB	1.64577e-23	-0.454034	-0.48977
cg11684022	ZNF496	7.2938e-13	-0.334937	-0.348379
cg11693364	ZNF69	9.8657e-16	-0.3721	-0.390858
cg11696361	SETBP1	5.40361e-20	-0.419748	-0.447386
cg11697588	CALCA	1.2992e-16	-0.382598	-0.4031
cg11701471	OPRK1	3.82619e-12	-0.32478	-0.336982
cg11704012	TAPBPL	8.02528e-12	-0.320116	-0.331776
cg11731890	HIST1H3G	1.71517e-18	-0.403821	-0.428206
cg11732642	SOX9	1.2786e-11	-0.317141	-0.328465
cg11737710	ZNF570	2.39262e-26	-0.479122	-0.521845
cg11743448	C12orf42	4.43859e-11	-0.309026	-0.319468
cg11747771	GLDC	8.28497e-12	-0.319914	-0.331551
cg11756214	ZNF347	2.10686e-28	-0.496082	-0.544096
cg11772919	B3GALT4	5.92872e-25	-0.467055	-0.506297
cg11775521	KCNE3	5.19649e-19	-0.409418	-0.434912
cg11788289	SPAG16	1.74479e-20	-0.424776	-0.453505
cg11788523	ZNF418	1.64414e-58	-0.672243	-0.814825
cg11791751	PDPN	1.05258e-11	-0.318387	-0.329852
cg11793269	C5orf38	7.37754e-27	-0.483428	-0.527448
cg11804928	THRA	9.01957e-18	-0.395861	-0.418731
cg11814571	BIVM	2.59043e-17	-0.390687	-0.41261
cg11815363	KCNK1	2.27375e-21	-0.433632	-0.464361
cg11833861	TMEM98	2.96723e-17	-0.390014	-0.411817
cg11841529	CD40	2.11905e-27	-0.487928	-0.533337
cg11855325	SCRN1	1.99164e-26	-0.479798	-0.522721
cg11872342	ZNF572	4.28661e-30	-0.509363	-0.561869
cg11882252	CMBL	1.07092e-42	-0.593207	-0.682599
cg11883258	SHARPIN	1.86373e-12	-0.329235	-0.34197
cg11885396	SLC6A17	3.05904e-13	-0.340116	-0.354223
cg11888572	PARP11	2.87145e-15	-0.366409	-0.384269
cg11889265	PCDHB2	5.03049e-15	-0.363377	-0.380772
cg11892747	PPM1L	1.62744e-17	-0.392978	-0.415317
cg11915388	FAM109B	1.13534e-18	-0.405767	-0.430533
cg11926473	IMPA2	2.17322e-13	-0.342127	-0.356499
cg11935021	COL25A1	1.02373e-18	-0.406253	-0.431115
cg11942956	EYA4	1.46182e-11	-0.31628	-0.327508
cg11953272	GPX7	2.13134e-21	-0.433909	-0.464702
cg11961845	AHCYL2	1.31033e-18	-0.405092	-0.429726
cg11969556	HOXD8	9.81864e-18	-0.395448	-0.418241
cg11973177	VIM	2.50931e-14	-0.354504	-0.370585
cg11977686	ZNF671	5.76864e-36	-0.551386	-0.62037
cg11979589	COL25A1	4.82973e-12	-0.323322	-0.335353
cg11987645	CDCA7L	6.94838e-19	-0.408066	-0.433289
cg11998703	ZNF418	1.18063e-60	-0.681347	-0.831624
cg12003318	ZNF701	3.03764e-18	-0.401104	-0.424964
cg12016437	ZNF518B	4.44306e-36	-0.552142	-0.621458
cg12028548	TCF15	1.04416e-19	-0.416778	-0.443787
cg12034383	EN2	1.26385e-12	-0.33161	-0.344636
cg12041848	EYA2	3.46866e-23	-0.451034	-0.485998
cg12042659	ZNF132	5.82304e-19	-0.408889	-0.434277
cg12046254	ALKBH3	6.92469e-45	-0.6056	-0.701943
cg12048031	ZNF256	4.64751e-59	-0.674605	-0.819146
cg12058947	HDGFRP3	6.23603e-14	-0.349351	-0.364704
cg12060744	ZIK1	2.7803e-62	-0.688046	-0.844235
cg12065366	CHL1	2.90127e-13	-0.340428	-0.354577
cg12071328	NELL1	2.91738e-16	-0.378455	-0.398255
cg12074025	ZNF671	9.49855e-50	-0.631312	-0.743594
cg12074093	CENPV	6.56047e-13	-0.335574	-0.349096
cg12079322	GALNT13	3.26364e-11	-0.311054	-0.321712
cg12108730	HAS3	5.77583e-11	-0.307276	-0.317535
cg12122146	TMEM132D	5.65419e-13	-0.336465	-0.350101
cg12136608	LRRN1	5.40724e-21	-0.429899	-0.459773
cg12142445	ZNF813	8.47619e-27	-0.482923	-0.52679
cg12143168	LY6E	3.60728e-12	-0.325148	-0.337393
cg12147137	WASF3	2.78089e-12	-0.326765	-0.339203
cg12149911	CA8	2.73754e-22	-0.442565	-0.475416
cg12152919	EYA4	2.1206e-11	-0.313872	-0.324835
cg12173498	ETV7	1.91408e-12	-0.329071	-0.341786
cg12187115	ZNF506	3.27414e-21	-0.432066	-0.462435
cg12193484	SLC25A46	1.93479e-13	-0.342807	-0.35727
cg12210736	COL25A1	5.22391e-11	-0.307945	-0.318273
cg12212657	LRRN1	4.66502e-18	-0.399048	-0.422516
cg12213457	CHPT1	7.46692e-18	-0.396777	-0.419818
cg12217987	UGT8	9.8033e-12	-0.318842	-0.330357
cg12230795	ZNF547	8.23993e-14	-0.347755	-0.362887
cg12245996	PRKCQ	2.09721e-13	-0.342336	-0.356736
cg12255897	AKR1E2	1.20415e-34	-0.542441	-0.607608
cg12283120	HSD17B8	1.50548e-18	-0.404437	-0.428943
cg12297619	PXMP4	4.24903e-29	-0.501612	-0.551458
cg12307840	SUSD4	1.4219e-11	-0.316458	-0.327706
cg12314713	IGF2BP1	9.66595e-12	-0.318932	-0.330457
cg12341757	ST3GAL1	5.19187e-11	-0.307986	-0.318318
cg12343777	ALOX15B	9.70331e-12	-0.318907	-0.33043
cg12346504	SPAG16	1.68764e-18	-0.403898	-0.428298
cg12349858	B3GALNT1	6.10156e-12	-0.321851	-0.333711
cg12359279	MX1	1.44938e-19	-0.415289	-0.441986
cg12360029	ZNF665	6.71724e-28	-0.492014	-0.538713
cg12370791	HOXB9	1.14579e-17	-0.394695	-0.417349
cg12379940	SERP2	1.54432e-31	-0.520251	-0.576684
cg12384236	TMPRSS2	6.37038e-25	-0.466779	-0.505944
cg12387713	MSX2	9.89764e-13	-0.333094	-0.346305
cg12405742	THRB	3.9285e-18	-0.399873	-0.423498
cg12414557	RNF212	2.83984e-26	-0.47849	-0.521024
cg12424785	GALNT13	2.13634e-12	-0.328395	-0.341028
cg12432761	ZNF470	7.00338e-13	-0.335181	-0.348654
cg12433277	WDR86	3.78502e-13	-0.338855	-0.352799
cg12434587	MGMT	1.09464e-20	-0.426825	-0.456008
cg12446246	PLXNA2	5.87181e-21	-0.429541	-0.459334
cg12457529	ZNF655	3.91965e-23	-0.45054	-0.485377
cg12471986	ZNF214	7.36408e-26	-0.47495	-0.516443
cg12477716	IGF2BP1	2.12133e-12	-0.328438	-0.341077
cg12487147	HSD17B8	2.27972e-18	-0.402472	-0.426595
cg12501868	ZNF419	3.89172e-12	-0.324674	-0.336864
cg12506930	ZNF154	2.81296e-45	-0.607759	-0.705359
cg12525215	ZNF599	8.76592e-12	-0.319555	-0.331151
cg12526025	LARGE	1.84075e-11	-0.31479	-0.325854
cg12530050	TBX3	3.65329e-11	-0.310312	-0.32089
cg12536526	ZNF655	3.23488e-15	-0.365768	-0.383528
cg12543949	FAM198B	1.15829e-11	-0.317775	-0.32917
cg12551029	SLC16A1	2.8597e-23	-0.451814	-0.486977
cg12555306	ZNF256	1.65656e-56	-0.663432	-0.798919
cg12563839	C14orf159	3.48696e-51	-0.638463	-0.755575
cg12579212	CCRL2	4.29723e-37	-0.558823	-0.63112
cg12601843	IGF2BP3	5.55306e-21	-0.429783	-0.459631
cg12610471	SPAG6	4.84288e-15	-0.363584	-0.38101
cg12613383	PLD5	9.75893e-15	-0.359752	-0.376601
cg12623648	ZNF354C	1.26992e-11	-0.317185	-0.328514
cg12627354	LRP4	3.05352e-16	-0.378219	-0.39798
cg12629875	ZNF695	1.32414e-20	-0.42599	-0.454987
cg12643366	HSPA1A	3.00746e-22	-0.442173	-0.474929
cg12658982	PRR15	2.28006e-15	-0.367647	-0.3857
cg12691631	PPARGC1A	1.13848e-12	-0.332245	-0.34535
cg12693595	STAT6	1.37991e-14	-0.357838	-0.374404
cg12717668	ZNF655	4.24167e-16	-0.376517	-0.395995
cg12718339	TMTC1	7.98143e-12	-0.320151	-0.331815
cg12725420	RBPMS2	7.75691e-14	-0.348101	-0.363282
cg12728517	ZNF215	3.49534e-15	-0.36535	-0.383046
cg12738197	ZNF572	1.12419e-21	-0.436634	-0.468064
cg12742338	CLIC6	1.63922e-15	-0.369409	-0.387739
cg12781915	IGF2BP2	3.221e-11	-0.31114	-0.321807
cg12788467	HNF1B	5.50181e-36	-0.551523	-0.620568
cg12792011	ZNF329	4.7759e-17	-0.387645	-0.409025
cg12794469	ILDR1	2.8003e-15	-0.366544	-0.384425
cg12804532	TMBIM1	3.359e-15	-0.365565	-0.383294
cg12805420	CLDN7	6.50013e-11	-0.306488	-0.316664
cg12806763	HOXB4	1.59778e-46	-0.614523	-0.716157
cg12807794	TCF15	7.13528e-23	-0.448104	-0.482325
cg12839172	PROM1	1.53874e-16	-0.381736	-0.402091
cg12844784	FREM2	3.12106e-13	-0.339997	-0.354089
cg12850036	MARCKS	1.20288e-11	-0.317533	-0.328901
cg12850252	PKIA	2.39046e-13	-0.341568	-0.355866
cg12864568	SLCO4C1	1.41129e-12	-0.330937	-0.34388
cg12868305	ZNF433	1.1809e-12	-0.332023	-0.3451
cg12872693	GNB4	2.23713e-13	-0.341957	-0.356307
cg12880658	CDO1	1.54679e-16	-0.38171	-0.40206
cg12883479	HSPA1A	1.48875e-22	-0.445087	-0.478556
cg12890903	NYNRIN	2.44441e-30	-0.511231	-0.564394
cg12924825	L3MBTL4	7.8902e-12	-0.320224	-0.331896
cg12927498	FCHSD1	2.2104e-11	-0.313602	-0.324535
cg12930553	ATOH8	4.34403e-18	-0.399391	-0.422924
cg12943155	PODXL2	1.76786e-56	-0.663306	-0.798694
cg12950007	ZNF528	5.33103e-33	-0.530893	-0.591388
cg12961842	ZNF418	7.39041e-57	-0.664996	-0.801718
cg12969595	TMEM98	6.07136e-20	-0.419225	-0.446751
cg12970008	OSBPL5	3.39462e-12	-0.325527	-0.337816
cg12973930	ZFP28	1.0953e-46	-0.615401	-0.717569
cg12978575	ZNF274	1.45219e-16	-0.382032	-0.402436
cg12980692	SYT3	9.90742e-11	-0.303655	-0.313541
cg13003011	SDC1	5.00571e-12	-0.323098	-0.335102
cg13008717	ZNF215	6.7545e-22	-0.438786	-0.470726
cg13011388	EFS	1.20637e-11	-0.317514	-0.32888
cg13024590	HSPA1A	1.16117e-17	-0.39463	-0.417272
cg13031167	HLA-DPA1	6.11072e-15	-0.362318	-0.379551
cg13070763	CCRL2	2.65244e-44	-0.602351	-0.696829
cg13072057	B3GALNT1	1.07415e-11	-0.318258	-0.329707
cg13101087	GALNT13	2.70408e-13	-0.340843	-0.355046
cg13102585	RUNDC3A	9.92303e-13	-0.333079	-0.346287
cg13105904	CBLN3	2.24111e-12	-0.3281	-0.340697
cg13164157	PROM1	4.02651e-12	-0.324462	-0.336626
cg13180678	CENPV	3.63767e-22	-0.44138	-0.473944
cg13181537	HPGD	7.54262e-12	-0.32051	-0.332215
cg13181745	ZNF793	1.43318e-22	-0.445243	-0.478752
cg13186286	C14orf159	4.54218e-49	-0.627859	-0.737874
cg13194994	HIST1H2BH	1.00169e-15	-0.372019	-0.390765
cg13195895	BCL9	7.03225e-11	-0.305961	-0.316083
cg13198321	ALDH1A2	5.13185e-12	-0.322941	-0.334927
cg13199589	RIMKLA	1.15484e-11	-0.317794	-0.329191
cg13209122	ITPKB	3.46432e-11	-0.310661	-0.321277
cg13210260	DMRTA2	2.63564e-11	-0.312454	-0.323263
cg13215970	CXCL5	5.11541e-20	-0.419993	-0.447684
cg13227697	ZNF274	1.27441e-12	-0.331559	-0.344579
cg13230606	HNF1B	3.45953e-28	-0.494349	-0.541799
cg13252583	ZFP82	4.45917e-37	-0.558718	-0.630968
cg13257636	CLIP4	2.04876e-16	-0.380272	-0.400378
cg13264473	DYRK1B	3.28496e-11	-0.311011	-0.321664
cg13278004	SP140L	5.06978e-19	-0.409533	-0.43505
cg13279566	B3GALNT1	2.6048e-11	-0.312531	-0.323348
cg13281171	SYCP2L	2.53699e-11	-0.312704	-0.323539
cg13286281	SLC7A4	2.94111e-20	-0.422464	-0.450687
cg13297865	ELOVL4	4.50452e-15	-0.363977	-0.381463
cg13304274	ZFP82	3.54113e-33	-0.532161	-0.593156
cg13304665	ZNF280B	2.86408e-37	-0.559968	-0.632787
cg13315970	NT5E	9.44837e-18	-0.395635	-0.418463
cg13316191	CDCA7L	2.04265e-19	-0.413723	-0.440095
cg13316543	KBTBD11	2.49069e-12	-0.327448	-0.339967
cg13320114	HIST1H2AE	1.79543e-40	-0.58004	-0.662523
cg13320626	ST8SIA4	1.60448e-11	-0.315679	-0.32684
cg13323825	CMBL	1.31805e-40	-0.580852	-0.663748
cg13327503	DCP1B	1.36741e-30	-0.51315	-0.566997
cg13334650	APBB1	7.1496e-20	-0.418489	-0.445859
cg13361779	ZNF570	6.97363e-15	-0.361596	-0.378721
cg13361843	VAX2	1.0294e-12	-0.332857	-0.346037
cg13365340	B3GALT4	2.86475e-26	-0.478458	-0.520982
cg13367612	PHYHD1	4.94978e-18	-0.398763	-0.422177
cg13369291	ZNF610	8.5781e-13	-0.33396	-0.347278
cg13388983	RHOD	3.70443e-13	-0.338983	-0.352943
cg13393110	ZNF880	8.49777e-47	-0.61599	-0.718518
cg13398291	SFRP1	3.83207e-16	-0.377044	-0.396609
cg13413286	HSPA1A	3.67937e-22	-0.441333	-0.473885
cg13424673	AGBL4	9.76391e-11	-0.303753	-0.313649
cg13427834	NCK2	4.65744e-15	-0.363796	-0.381254
cg13428480	VANGL2	5.57247e-66	-0.702615	-0.872446
cg13445199	ZNF518B	2.51535e-31	-0.518678	-0.574529
cg13449295	HIST3H2A	1.05493e-38	-0.569124	-0.646226
cg13461241	ZNF578	7.21439e-18	-0.396944	-0.420016
cg13470032	C9orf66	2.82697e-13	-0.340581	-0.35475
cg13498858	ZNF229	4.75815e-33	-0.531246	-0.59188
cg13517974	TDP1	3.89406e-16	-0.376961	-0.396512
cg13518327	THRB	7.41293e-13	-0.33484	-0.348269
cg13521889	ZNF763	2.20722e-11	-0.313611	-0.324546
cg13523528	MYADM	8.20137e-13	-0.334231	-0.347583
cg13525197	ZSCAN23	1.21097e-37	-0.562383	-0.636312
cg13528854	BST1	5.5328e-18	-0.398227	-0.42154
cg13542964	ZNF518B	1.2154e-35	-0.549217	-0.617259
cg13554207	LPAR3	9.04849e-21	-0.427658	-0.457027
cg13556663	SNPH	9.68867e-18	-0.395513	-0.418318
cg13560123	SYCP2L	2.44507e-13	-0.341435	-0.355716
cg13560871	C1orf115	6.689e-24	-0.457617	-0.494292
cg13562542	GPR27	2.29378e-23	-0.452702	-0.488093
cg13564889	CPLX2	1.0146e-11	-0.318622	-0.330113
cg13567541	SMO	1.12286e-22	-0.446247	-0.480005
cg13572309	LMO3	2.84663e-30	-0.510725	-0.56371
cg13577744	STEAP2	6.18765e-13	-0.335925	-0.349492
cg13604887	ZNF43	5.11779e-24	-0.458674	-0.495631
cg13607316	TDP1	3.64044e-23	-0.450839	-0.485753
cg13613853	KCTD15	7.29184e-15	-0.361352	-0.37844
cg13634133	PIP5K1B	2.78827e-11	-0.312086	-0.322855
cg13636404	ZNF655	9.20441e-21	-0.427583	-0.456936
cg13643585	HOXB9	1.44503e-14	-0.357582	-0.374111
cg13644629	ZNF549	1.67457e-44	-0.603468	-0.698583
cg13665998	NUDT12	2.89099e-28	-0.494977	-0.542631
cg13672300	ZNF528	2.10936e-28	-0.496078	-0.54409
cg13676616	BIVM	6.98222e-19	-0.408044	-0.433262
cg13677571	EN2	2.72406e-11	-0.312239	-0.323024
cg13685156	GSTO1	3.05068e-11	-0.311497	-0.322202
cg13690178	SLC2A10	1.93885e-36	-0.554531	-0.624901
cg13702053	IRX2	1.01661e-22	-0.446655	-0.480514
cg13722619	CDCP1	2.9022e-11	-0.311824	-0.322565
cg13747794	DNAJA4	4.24937e-27	-0.485426	-0.530059
cg13750967	TMEM64	9.53309e-18	-0.395591	-0.418411
cg13758899	ZFP3	8.01767e-27	-0.483126	-0.527054
cg13766044	FKBP10	3.66346e-13	-0.339049	-0.353018
cg13775050	CARD16	4.104e-58	-0.67052	-0.811687
cg13786089	ZFR2	1.1464e-20	-0.426623	-0.45576
cg13789775	HOXB4	5.41486e-11	-0.307706	-0.318009
cg13791254	FOXE1	1.99918e-26	-0.479784	-0.522703
cg13792037	TMCO1	1.08715e-11	-0.318181	-0.329622
cg13799206	ASRGL1	4.48952e-13	-0.337841	-0.351654
cg13800209	MEIS2	1.64893e-13	-0.343741	-0.358328
cg13801416	AKR1B1	2.23318e-21	-0.433709	-0.464456
cg13828183	PSAT1	4.33566e-15	-0.364184	-0.381702
cg13848905	TDRD5	2.34496e-15	-0.367497	-0.385526
cg13862920	RASAL3	6.08062e-11	-0.306933	-0.317156
cg13879483	USP44	1.40378e-22	-0.445329	-0.478858
cg13892570	TAGLN2	3.0826e-18	-0.401034	-0.42488
cg13911723	ZNF853	2.68929e-12	-0.326973	-0.339435
cg13916740	ZNF582	1.97102e-35	-0.547801	-0.615234
cg13921956	TRIB2	6.71542e-12	-0.321245	-0.333035
cg13930892	ASCL2	9.25526e-31	-0.514434	-0.56874
cg13931559	MAP1LC3A	4.35749e-17	-0.388103	-0.409564
cg13947995	FES	1.46808e-16	-0.381976	-0.402371
cg13964378	BIVM	9.37044e-25	-0.465294	-0.504048
cg13969584	CENPBD1	9.62752e-22	-0.43729	-0.468875
cg13971154	SMO	6.48094e-17	-0.386114	-0.407226
cg13990559	ALDOC	5.87035e-29	-0.500504	-0.549978
cg13991233	GAS7	1.09405e-11	-0.31814	-0.329577
cg13997864	ITPRIPL1	1.11006e-12	-0.332399	-0.345523
cg14003794	LRRC3	1.61825e-12	-0.330101	-0.342941
cg14015503	ZNF304	7.92327e-15	-0.360897	-0.377917
cg14016089	ZFP37	1.3313e-24	-0.463937	-0.502316
cg14024461	HIST3H2A	1.15404e-21	-0.436522	-0.467927
cg14025336	ZNF528	1.73916e-23	-0.453813	-0.489491
cg14036479	EN2	3.1507e-11	-0.311285	-0.321968
cg14040945	TDP1	1.4581e-23	-0.454518	-0.49038
cg14042851	ZNF471	6.51392e-46	-0.611229	-0.710881
cg14045803	STARD10	1.46228e-11	-0.316278	-0.327505
cg14052221	PSAT1	5.13388e-11	-0.30806	-0.318401
cg14056357	ZNF229	6.63597e-48	-0.621839	-0.727998
cg14073063	ZNF562	2.0479e-17	-0.391847	-0.413981
cg14080475	AKNA	1.20837e-18	-0.405474	-0.430182
cg14081218	CTNND2	8.21515e-11	-0.304918	-0.314932
cg14088357	HIF3A	1.95262e-13	-0.342754	-0.357209
cg14097019	ZNF287	9.55241e-28	-0.490767	-0.53707
cg14102988	LPAR1	1.95324e-16	-0.380517	-0.400664
cg14105752	BCAP29	2.37306e-14	-0.354817	-0.370943
cg14121020	PCNXL2	2.95005e-11	-0.311717	-0.322446
cg14126461	CADM4	6.96045e-14	-0.348722	-0.363989
cg14142713	ZNF569	1.20909e-15	-0.371025	-0.389611
cg14151259	ID4	8.61897e-11	-0.304595	-0.314576
cg14155416	L3MBTL4	1.4723e-11	-0.316234	-0.327457
cg14159026	BVES	4.51804e-13	-0.337803	-0.351611
cg14159336	HIST3H2A	2.18591e-61	-0.684383	-0.837313
cg14194875	MGMT	3.97143e-23	-0.450487	-0.485311
cg14207728	TCTEX1D1	1.06165e-12	-0.332669	-0.345827
cg14219290	EGLN3	1.38366e-12	-0.331058	-0.344016
cg14219620	AKAP12	3.41057e-15	-0.365482	-0.383199
cg14224937	ZNF880	6.01789e-36	-0.551263	-0.620194
cg14225485	FAM84A	6.41695e-19	-0.408437	-0.433734
cg14249872	KCNK1	8.64951e-25	-0.465603	-0.504442
cg14255256	FAM110C	8.25472e-25	-0.465783	-0.504671
cg14270292	EYA4	9.81822e-12	-0.318832	-0.330346
cg14271531	ID4	1.05507e-12	-0.332707	-0.345869
cg14273822	HIST1H3G	4.18673e-18	-0.399568	-0.423135
cg14277392	ZNF471	1.20683e-34	-0.542434	-0.607598
cg14283968	CRISPLD1	2.3683e-12	-0.327759	-0.340315
cg14287112	EYA4	6.61987e-11	-0.306366	-0.316529
cg14289985	ZNF471	1.05039e-28	-0.498498	-0.547306
cg14300730	SULT1C4	4.99211e-20	-0.420103	-0.447817
cg14306451	BASP1	9.23922e-27	-0.482609	-0.52638
cg14308479	ASCL2	2.42425e-11	-0.313	-0.323868
cg14308647	ZNF562	1.64438e-19	-0.414714	-0.441291
cg14327531	GATA3	7.54544e-11	-0.305489	-0.315562
cg14335782	MAP1LC3A	1.20853e-18	-0.405473	-0.430182
cg14335894	IGF2BP1	2.11787e-11	-0.31388	-0.324844
cg14345497	HOXB4	1.12325e-39	-0.575177	-0.655225
cg14352477	GJC1	4.00195e-11	-0.30971	-0.320225
cg14359292	HOXA4	5.64199e-14	-0.349922	-0.365355
cg14372394	CHST10	1.0704e-16	-0.383582	-0.404253
cg14374521	FAM24B	3.81837e-17	-0.388761	-0.41034
cg14374829	HUNK	1.80159e-15	-0.368906	-0.387156
cg14380270	SLFN11	2.5396e-18	-0.401958	-0.425982
cg14454278	TDP1	1.64858e-26	-0.480492	-0.523624
cg14458834	HOXB4	2.59827e-19	-0.41262	-0.438764
cg14462645	PAQR8	3.06657e-14	-0.353376	-0.369297
cg14470895	CDO1	1.8974e-15	-0.36863	-0.386836
cg14472470	MAP9	2.03262e-11	-0.314147	-0.32514
cg14473102	HOXD8	1.12007e-22	-0.446258	-0.480018
cg14475758	HLA-DMA	5.13672e-12	-0.322935	-0.334921
cg14478163	ANKRD34B	2.59515e-11	-0.312556	-0.323375
cg14482313	KRT7	2.03001e-17	-0.39189	-0.414032
cg14484145	CD74	3.79584e-15	-0.364904	-0.382532
cg14499532	FOXJ1	2.63117e-21	-0.433006	-0.463591
cg14501061	ALDOC	1.92223e-25	-0.471344	-0.511797
cg14509921	C1orf21	1.81924e-11	-0.314866	-0.325938
cg14514751	GALNT14	4.01897e-13	-0.338499	-0.352397
cg14523810	ZNF583	5.38919e-17	-0.38704	-0.408314
cg14530233	XKR6	6.39391e-31	-0.515644	-0.570388
cg14531862	ZNF233	2.73752e-23	-0.45199	-0.487198
cg14537533	KRT7	9.93607e-17	-0.383959	-0.404695
cg14541950	HIST3H2A	2.30907e-50	-0.634396	-0.748738
cg14547644	ZSCAN23	1.80108e-39	-0.573912	-0.653336
cg14549249	CARD11	3.94824e-22	-0.441038	-0.473519
cg14556070	ZNF256	9.51057e-56	-0.660014	-0.792838
cg14558114	THNSL2	3.53376e-43	-0.595979	-0.686888
cg14563260	LPAR1	1.42981e-16	-0.382111	-0.402529
cg14579819	IGSF9B	1.54769e-11	-0.315911	-0.327099
cg14582763	ZNF578	4.19302e-28	-0.493674	-0.540906
cg14587524	ZNF781	5.88418e-18	-0.39793	-0.421187
cg14598143	HIST1H4E	6.22734e-16	-0.374516	-0.393666
cg14601550	GHDC	9.36862e-12	-0.319131	-0.330679
cg14617642	H2AFY2	4.54752e-16	-0.376155	-0.395574
cg14625175	HOXA10	1.3361e-14	-0.358017	-0.374609
cg14626375	WASF3	1.46755e-13	-0.344419	-0.359098
cg14629509	AKR1B1	4.21067e-17	-0.388274	-0.409765
cg14630357	GALNT13	7.01421e-12	-0.32097	-0.332728
cg14632140	LMO3	1.46997e-44	-0.603783	-0.69908
cg14633455	ZFP37	1.61479e-17	-0.393016	-0.415362
cg14638988	BSCL2	1.69404e-16	-0.381246	-0.401516
cg14654886	EVC2	1.99099e-28	-0.496279	-0.544357
cg14660125	HERC5	1.31431e-11	-0.316964	-0.328268
cg14667273	VWA1	6.16125e-14	-0.34942	-0.364783
cg14668747	ALDOC	1.41079e-25	-0.472511	-0.513299
cg14671364	PRMT6	7.06666e-43	-0.594249	-0.68421
cg14683738	ZNF585B	1.87816e-19	-0.414107	-0.440558
cg14693194	L3MBTL4	3.65664e-14	-0.352384	-0.368163
cg14693883	DTX3	2.78645e-13	-0.340666	-0.354846
cg14729962	DNAJC15	1.4549e-53	-0.649917	-0.775155
cg14732248	FOXQ1	5.1081e-13	-0.337072	-0.350785
cg14732998	ZNF793	4.5584e-30	-0.509157	-0.561592
cg14736058	PROM1	2.89508e-26	-0.478419	-0.520932
cg14736905	RALGPS2	1.12419e-11	-0.317966	-0.329383
cg14743462	HIST3H2A	6.79264e-46	-0.61113	-0.710723
cg14743702	ECHDC3	3.97508e-12	-0.324542	-0.336716
cg14754581	CCRL2	8.27702e-35	-0.543559	-0.609194
cg14776763	ZNF607	3.00684e-14	-0.353487	-0.369423
cg14776962	HIST1H2BH	6.8088e-33	-0.530132	-0.590329
cg14784497	LRRN1	3.08598e-17	-0.38982	-0.411587
cg14796261	DET1	2.24926e-14	-0.355117	-0.371287
cg14808890	HIST1H2BH	1.29374e-29	-0.505655	-0.556875
cg14814195	FOXQ1	5.21302e-14	-0.350373	-0.365868
cg14820199	HS3ST1	2.18679e-16	-0.379938	-0.399987
cg14828511	PRMT6	1.06729e-35	-0.549596	-0.617803
cg14833385	HLA-DMA	7.29052e-11	-0.305719	-0.315817
cg14849559	TMBIM1	3.45962e-11	-0.31067	-0.321287
cg14859204	SNX7	2.22978e-11	-0.313545	-0.324472
cg14869141	GCLC	6.37961e-36	-0.551094	-0.619951
cg14883916	ZNF215	1.24374e-16	-0.38282	-0.40336
cg14904363	CEACAM1	2.66408e-12	-0.327031	-0.3395
cg14947547	LTBR	4.43913e-12	-0.323851	-0.335944
cg14960043	DEF6	4.0925e-11	-0.309563	-0.320062
cg14970096	TMCO1	3.084e-14	-0.353345	-0.36926
cg14972328	CCDC50	2.86202e-15	-0.366427	-0.38429
cg14972743	ZSCAN18	4.14464e-24	-0.459504	-0.496683
cg14982276	TMPRSS2	2.74846e-21	-0.432819	-0.46336
cg14989642	HIST1H3E	8.67315e-37	-0.55683	-0.628227
cg14995803	C17orf51	2.65034e-11	-0.312418	-0.323223
cg14997413	COBL	3.12859e-19	-0.411765	-0.437735
cg15001687	NINL	4.5174e-13	-0.337804	-0.351612
cg15023571	STK17B	8.78107e-13	-0.333818	-0.347119
cg15026150	ATP8B2	1.24435e-24	-0.464198	-0.502649
cg15026277	TMEM106A	7.10855e-14	-0.348602	-0.363851
cg15038664	ZNF347	2.30018e-26	-0.479268	-0.522033
cg15055922	ZNF83	5.96089e-14	-0.349609	-0.364998
cg15060012	ZNF418	8.65023e-74	-0.73071	-0.930249
cg15073853	ISYNA1	5.62219e-19	-0.409052	-0.434473
cg15091323	BCL11A	1.35348e-18	-0.40494	-0.429543
cg15099632	TMCO1	6.82309e-15	-0.361715	-0.378858
cg15108705	KCNK1	1.73109e-17	-0.392674	-0.414958
cg15112395	ZNF585B	2.90616e-21	-0.432579	-0.463065
cg15122171	PRLR	1.91468e-11	-0.314535	-0.32557
cg15123984	MSX2	5.84658e-17	-0.386632	-0.407834
cg15131977	ZNF501	2.88909e-22	-0.442341	-0.475137
cg15134649	MT1E	7.7521e-18	-0.396596	-0.419603
cg15137369	LRP12	2.40275e-17	-0.391059	-0.413049
cg15139588	ZNF793	3.16964e-23	-0.451399	-0.486455
cg15140703	STAG3	4.57362e-22	-0.440423	-0.472756
cg15162392	QPCT	7.01984e-22	-0.438624	-0.470525
cg15167155	ZNF347	8.96839e-32	-0.521995	-0.579078
cg15170424	TMEM55A	3.83175e-11	-0.309997	-0.320542
cg15170743	ZNF470	1.77298e-20	-0.424705	-0.453418
cg15171221	ZNF311	3.44763e-43	-0.596041	-0.686983
cg15174834	HSPA1A	4.31185e-22	-0.44067	-0.473062
cg15180867	TCF15	3.2223e-18	-0.400822	-0.424628
cg15186648	BIVM	7.41474e-15	-0.36126	-0.378335
cg15193473	BIVM	1.57174e-39	-0.574277	-0.653882
cg15202738	ZNF415	3.15254e-47	-0.618279	-0.722215
cg15229275	HIF3A	8.26747e-12	-0.319927	-0.331566
cg15239123	SMOC1	1.9621e-23	-0.453329	-0.488883
cg15244327	TNFRSF10D	2.95974e-11	-0.311695	-0.322422
cg15247111	STK33	1.09332e-15	-0.371557	-0.390228
cg15283373	DTX3	7.34668e-12	-0.320676	-0.332401
cg15301489	XKR6	4.44311e-26	-0.476833	-0.518877
cg15318792	WBSCR27	1.41102e-11	-0.316507	-0.327761
cg15322783	ZNF829	2.4771e-25	-0.470384	-0.510563
cg15326795	HIST1H2BG	9.24321e-31	-0.514438	-0.568746
cg15336765	AQP5	3.18034e-13	-0.339886	-0.353964
cg15356780	TDP1	2.05656e-27	-0.488035	-0.533478
cg15372508	ZNF660	4.35012e-18	-0.399384	-0.422916
cg15373767	AQP1	1.17455e-33	-0.535555	-0.597903
cg15386964	HIST1H2BH	2.76151e-28	-0.495137	-0.542844
cg15389490	HSD17B8	8.22585e-18	-0.396308	-0.419261
cg15392269	SETBP1	7.65922e-16	-0.373432	-0.392405
cg15424250	SCRN1	2.91815e-25	-0.469761	-0.509764
cg15437528	GPRC5C	9.63532e-11	-0.303843	-0.313748
cg15447479	SMO	3.99006e-15	-0.364634	-0.38222
cg15456925	PLAG1	1.04827e-11	-0.318414	-0.329881
cg15468095	PYCARD	3.00957e-14	-0.353482	-0.369418
cg15471815	HIST3H2BB	3.38958e-25	-0.469192	-0.509033
cg15471953	SULT4A1	3.55423e-16	-0.377434	-0.397064
cg15475080	DYRK1B	4.31205e-11	-0.309217	-0.319679
cg15475851	INA	1.2233e-26	-0.481585	-0.525046
cg15481636	HIST3H2A	1.00172e-34	-0.542991	-0.608387
cg15488722	FREM2	2.52309e-12	-0.327368	-0.339877
cg15498379	ZSCAN18	1.12018e-33	-0.5357	-0.598106
cg15500865	PON3	2.79205e-13	-0.340654	-0.354833
cg15520279	HOXD8	2.58435e-13	-0.341109	-0.355348
cg15536490	TFAP2C	1.18511e-19	-0.416204	-0.443092
cg15543281	B3GALT4	8.70347e-17	-0.384629	-0.405481
cg15545772	TDRD5	2.55866e-24	-0.461395	-0.499082
cg15565065	HOXB4	4.06528e-32	-0.524516	-0.58255
cg15575982	LMO4	6.35933e-13	-0.335761	-0.349307
cg15579745	ZNF283	3.11821e-11	-0.311353	-0.322043
cg15593337	ALKBH3	6.88426e-40	-0.576484	-0.65718
cg15604051	ZNF502	3.20915e-49	-0.628629	-0.739147
cg15616849	BIVM	4.57364e-20	-0.420495	-0.448293
cg15624634	EYA2	1.75153e-14	-0.356513	-0.372885
cg15683488	ZFYVE9	1.5439e-13	-0.344124	-0.358763
cg15687855	ZNF502	7.23922e-63	-0.690407	-0.848733
cg15692239	ALDOC	6.27741e-24	-0.457868	-0.49461
cg15701237	RTP4	8.79994e-41	-0.58191	-0.665345
cg15705469	ZNF71	1.99069e-12	-0.32883	-0.341515
cg15718289	HOXC4	2.1647e-22	-0.443539	-0.476628
cg15722404	PPARG	3.42795e-13	-0.339443	-0.353462
cg15724184	SMOC1	1.4835e-16	-0.381923	-0.402309
cg15728256	BMP8B	6.51599e-11	-0.306471	-0.316646
cg15745619	ZNF419	3.08228e-11	-0.311429	-0.322127
cg15746891	ZNF829	1.33864e-18	-0.404992	-0.429606
cg15748470	ZNF486	8.40725e-25	-0.465712	-0.504581
cg15758138	DYRK1B	7.70383e-11	-0.305349	-0.315408
cg15758175	LLGL2	3.92195e-12	-0.324626	-0.336809
cg15761609	FAM20A	1.02156e-22	-0.446636	-0.480489
cg15762098	B4GALNT4	1.59942e-14	-0.357018	-0.373465
cg15765486	PABPC4L	7.25867e-11	-0.305749	-0.315849
cg15778054	KCTD14	1.02552e-21	-0.437023	-0.468545
cg15790820	ASCL2	1.87447e-17	-0.392283	-0.414495
cg15792487	CHRNB1	1.99712e-11	-0.314262	-0.325267
cg15796941	BTBD11	3.90547e-11	-0.309871	-0.320403
cg15797110	HOXA7	9.25617e-11	-0.304114	-0.314047
cg15800530	ZP3	2.04316e-13	-0.342488	-0.356909
cg15805162	ZNF682	1.89242e-14	-0.356082	-0.372391
cg15808943	HOXD8	6.13335e-17	-0.386391	-0.407551
cg15826897	EPHX3	1.7307e-40	-0.580137	-0.662669
cg15835620	ALDOC	2.58625e-33	-0.533132	-0.59451
cg15839219	PCDH20	4.21839e-11	-0.309362	-0.31984
cg15839448	SFRP1	1.20534e-16	-0.38298	-0.403547
cg15843567	MYO3A	2.51434e-12	-0.327389	-0.339901
cg15844835	FCHSD1	8.49786e-11	-0.30469	-0.314681
cg15846316	ARL9	1.7104e-12	-0.329761	-0.342561
cg15850520	FAM110C	4.66642e-16	-0.376021	-0.395417
cg15873303	H2AFJ	6.2442e-13	-0.33587	-0.34943
cg15874903	SSTR1	1.04458e-13	-0.346389	-0.361334
cg15878317	NMNAT3	9.81074e-28	-0.490672	-0.536946
cg15904523	ZNF233	2.39492e-24	-0.461653	-0.49941
cg15907310	C3orf58	7.6492e-15	-0.36109	-0.378139
cg15916399	DOK6	4.29452e-11	-0.309244	-0.319709
cg15928093	FZD10	6.67018e-17	-0.38597	-0.407056
cg15928900	EGLN3	4.43765e-11	-0.309027	-0.319469
cg15934674	MRPS21	1.85639e-14	-0.356189	-0.372514
cg15951557	GFRA3	3.56536e-16	-0.377418	-0.397045
cg15970156	ZNF280B	1.166e-29	-0.506006	-0.557346
cg15974053	HSD17B14	1.02569e-16	-0.383798	-0.404506
cg15976709	PRDX2	1.09825e-14	-0.359101	-0.375853
cg15988970	DNAJC15	7.75919e-44	-0.599727	-0.692721
cg15993383	ADCY5	1.23592e-11	-0.317359	-0.328708
cg15996043	SMOC1	4.34498e-21	-0.430846	-0.460935
cg16002507	KIF1A	1.13691e-11	-0.317894	-0.329303
cg16004226	B4GALNT4	1.90892e-14	-0.356033	-0.372336
cg16015712	ZYG11A	1.08238e-24	-0.464738	-0.503337
cg16039071	C6orf223	2.62013e-15	-0.366902	-0.384838
cg16042149	NEFH	4.10164e-11	-0.309548	-0.320045
cg16046616	ZNF607	4.96865e-13	-0.337237	-0.350972
cg16052317	TTC23	8.65388e-23	-0.447315	-0.481339
cg16065186	ERBB2	1.92594e-12	-0.329033	-0.341743
cg16066354	APOBEC3D	1.01231e-11	-0.318637	-0.330129
cg16077257	LARP6	3.81553e-16	-0.377067	-0.396636
cg16107628	TAGLN2	1.34996e-22	-0.44549	-0.479059
cg16114096	ATXN7L1	3.78161e-16	-0.377113	-0.39669
cg16122427	CSF3R	5.86776e-73	-0.727878	-0.924199
cg16132520	AKR1B1	1.76674e-21	-0.434711	-0.46569
cg16136098	NTNG1	4.19003e-12	-0.324213	-0.336347
cg16142306	UCHL1	1.07262e-43	-0.598931	-0.691478
cg16149053	FAM171A1	4.84805e-15	-0.363578	-0.381003
cg16158807	WNK2	7.98768e-24	-0.456914	-0.493404
cg16187092	ZNF544	3.13498e-24	-0.4606	-0.498073
cg16202564	MATN2	5.37762e-14	-0.350196	-0.365667
cg16210156	ZNF607	7.93475e-13	-0.33443	-0.347808
cg16213375	FADS1	6.22784e-15	-0.362214	-0.379432
cg16219491	HIST1H3D	4.90716e-17	-0.387509	-0.408865
cg16228090	ZNF75A	1.40441e-37	-0.561969	-0.635706
cg16232183	CLDN10	2.88589e-31	-0.518233	-0.57392
cg16243756	TUSC3	5.97163e-35	-0.54453	-0.610572
cg16245265	CALCA	1.27005e-13	-0.345258	-0.36005
cg16246961	ZNF256	5.64212e-61	-0.682681	-0.834118
cg16251079	SLC16A1	1.69545e-26	-0.480389	-0.52349
cg16262614	TF	4.51533e-14	-0.351189	-0.3668
cg16265906	CDO1	1.37759e-18	-0.404856	-0.429444
cg16266453	ZNF548	3.36085e-15	-0.365562	-0.38329
cg16274098	TMEM55A	2.53785e-14	-0.35444	-0.370513
cg16275739	CLDN10	4.32084e-22	-0.440661	-0.473051
cg16282993	HIST1H4E	1.05154e-11	-0.318394	-0.329859
cg16304527	B4GALT6	3.63825e-13	-0.33909	-0.353064
cg16328106	C2orf74	5.56129e-35	-0.544741	-0.610872
cg16348385	YPEL3	1.5651e-18	-0.404254	-0.428724
cg16364709	ERN2	7.95033e-15	-0.360878	-0.377895
cg16367511	MTHFD2	7.82689e-12	-0.320275	-0.331953
cg16370875	ELOVL4	5.80772e-17	-0.386665	-0.407873
cg16371860	TMPRSS2	2.99527e-15	-0.366182	-0.384007
cg16389901	BMP4	4.35043e-18	-0.399384	-0.422916
cg16393012	ARHGDIB	6.32421e-42	-0.588709	-0.675689
cg16412956	LMO3	7.55932e-50	-0.631812	-0.744427
cg16426459	MLPH	6.12026e-13	-0.33599	-0.349566
cg16430854	SDK2	2.45202e-11	-0.312926	-0.323786
cg16430880	CDCA7L	9.9681e-12	-0.318735	-0.330239
cg16435571	SLC6A11	2.37513e-12	-0.327741	-0.340296
cg16435779	GRHL2	7.32278e-27	-0.483455	-0.527484
cg16449699	IGF2BP1	4.70842e-11	-0.308635	-0.319036
cg16466899	IGF2BP3	1.57926e-15	-0.369608	-0.387968
cg16478719	SFTA3	1.47446e-30	-0.512902	-0.56666
cg16480692	ZNF75A	2.06862e-34	-0.54082	-0.605313
cg16482654	HSD17B8	2.02674e-19	-0.413759	-0.440138
cg16491617	OPRK1	1.09889e-12	-0.33246	-0.345592
cg16530498	HSD17B14	1.01213e-19	-0.416919	-0.443957
cg16532438	TMEM173	3.39205e-18	-0.400577	-0.424336
cg16536329	ZNF454	6.95918e-58	-0.66952	-0.809872
cg16551483	ZFP3	1.60355e-34	-0.541584	-0.606394
cg16552454	SLC17A9	6.84365e-12	-0.321126	-0.332902
cg16555537	TRIP6	1.23452e-26	-0.481552	-0.525002
cg16556145	CLDN10	2.60544e-41	-0.585073	-0.670142
cg16557944	GPX7	2.1385e-16	-0.380053	-0.400121
cg16568036	CD81	3.44533e-11	-0.310698	-0.321317
cg16572375	SHISA2	7.26253e-11	-0.305745	-0.315845
cg16573178	BEND5	2.52305e-19	-0.412754	-0.438927
cg16573782	CBLN1	4.15868e-11	-0.309457	-0.319944
cg16585972	EFS	2.8393e-12	-0.326637	-0.339058
cg16590189	CPLX2	1.57136e-19	-0.414921	-0.441541
cg16593229	BCL2L13	2.9493e-13	-0.340331	-0.354467
cg16612998	LRP4	1.35494e-13	-0.344883	-0.359624
cg16638540	ZNF135	1.42426e-59	-0.676796	-0.823177
[truncated: 1,232 more rows]

## Sheet: Table S2 
Supplementary Table S2. List of MIRcor genes.
miRNA	Gene Symbol	P-value	Correlation coefficient	Fisher’s Z-transformed correlation coefficient
hsa-let-7a-5p	CDC34	5.00466e-17	-0.387411	-0.40875
hsa-let-7a-5p	DNA2	3.88275e-07	-0.240423	-0.245223
hsa-let-7a-5p	E2F2	1.33631e-08	-0.268167	-0.274887
hsa-let-7a-5p	ESPL1	8.75263e-11	-0.304491	-0.314462
hsa-let-7a-5p	LIMD2	1.1243e-05	-0.208844	-0.211962
hsa-let-7a-5p	PCGF3	1.59106e-06	-0.22774	-0.231805
hsa-let-7a-5p	SEMA4C	1.31455e-08	-0.268294	-0.275025
hsa-let-7b-3p	HMGB2	9.94636e-07	-0.232045	-0.23635
hsa-let-7b-5p	C19orf47	2.99158e-07	-0.242692	-0.247632
hsa-let-7b-5p	CCNF	2.53233e-16	-0.379184	-0.399106
hsa-let-7b-5p	CDC25A	3.7128e-12	-0.324968	-0.337192
hsa-let-7b-5p	CDC34	1.34102e-19	-0.415643	-0.442413
hsa-let-7b-5p	DNA2	1.26303e-14	-0.358328	-0.374966
hsa-let-7b-5p	E2F6	3.81901e-07	-0.240568	-0.245377
hsa-let-7b-5p	ESPL1	4.479e-23	-0.449999	-0.484699
hsa-let-7b-5p	FAM104A	3.50405e-08	-0.260554	-0.266703
hsa-let-7b-5p	HMGA1	6.30089e-10	-0.290843	-0.299487
hsa-let-7b-5p	IGF2BP1	6.40267e-08	-0.255669	-0.261469
hsa-let-7b-5p	IGF2BP3	1.27722e-06	-0.229764	-0.23394
hsa-let-7b-5p	NR6A1	2.14861e-07	-0.24554	-0.250661
hsa-let-7b-5p	PCGF3	7.04048e-08	-0.25489	-0.260635
hsa-let-7b-5p	RRM2	5.30576e-13	-0.336845	-0.350529
hsa-let-7b-5p	SEMA4C	3.60514e-09	-0.278146	-0.285672
hsa-let-7b-5p	SLC20A1	3.95e-06	-0.21916	-0.222773
hsa-let-7b-5p	SLC5A6	9.61034e-11	-0.30386	-0.313767
hsa-let-7c-3p	HNRNPU	8.38305e-06	-0.21179	-0.215045
hsa-let-7c-3p	KRAS	8.40925e-10	-0.288785	-0.297241
hsa-let-7c-3p	USMG5	6.39946e-06	-0.214464	-0.217846
hsa-let-7c-5p	BZW1	1.51756e-12	-0.330494	-0.343382
hsa-let-7c-5p	C9orf40	6.46979e-09	-0.273742	-0.280904
hsa-let-7c-5p	CCNF	1.52058e-11	-0.316026	-0.327225
hsa-let-7c-5p	DNA2	8.73804e-13	-0.333848	-0.347153
hsa-let-7c-5p	E2F5	2.15485e-06	-0.224915	-0.228828
hsa-let-7c-5p	ESPL1	1.19703e-20	-0.426433	-0.455529
hsa-let-7c-5p	FAM104A	9.39912e-10	-0.287988	-0.296371
hsa-let-7c-5p	HMGA1	1.69531e-14	-0.356695	-0.373093
hsa-let-7c-5p	IGF2BP1	2.08661e-06	-0.225217	-0.229145
hsa-let-7c-5p	MAPK6	3.03092e-06	-0.221694	-0.225437
hsa-let-7c-5p	MXD1	1.12727e-05	-0.208817	-0.211934
hsa-let-7c-5p	RRM2	2.34684e-17	-0.391175	-0.413187
hsa-let-7c-5p	SLC20A1	2.04465e-07	-0.245963	-0.251111
hsa-let-7c-5p	SLC5A6	1.40979e-08	-0.26775	-0.274439
hsa-let-7d-5p	KIAA0930	2.93884e-07	-0.242846	-0.247796
hsa-let-7d-5p	PLXND1	3.39325e-07	-0.241598	-0.246471
hsa-let-7f-5p	ESPL1	4.92004e-06	-0.217035	-0.220543
hsa-let-7f-5p	KIAA0930	1.74784e-05	-0.204335	-0.207253
hsa-let-7f-5p	PCGF3	4.06607e-08	-0.259358	-0.26542
hsa-let-7f-5p	SEMA4C	5.14812e-08	-0.257448	-0.263373
hsa-let-7g-5p	COL1A2	2.60374e-06	-0.223135	-0.226952
hsa-let-7g-5p	ESPL1	9.4204e-06	-0.210624	-0.213824
hsa-let-7g-5p	SMC1A	1.65432e-05	-0.204903	-0.207845
hsa-let-7i-5p	CDC25A	1.28662e-05	-0.207476	-0.210533
hsa-let-7i-5p	SMC1A	1.6953e-05	-0.20465	-0.207581
hsa-mir-101-3p	DNMT3A	1.91082e-12	-0.329081	-0.341798
hsa-mir-101-3p	EZH2	9.34463e-15	-0.359991	-0.376875
hsa-mir-101-3p	LMNB1	3.12666e-07	-0.242309	-0.247226
hsa-mir-101-3p	MRGBP	3.34987e-10	-0.29529	-0.304352
hsa-mir-101-3p	SMARCD1	1.10098e-05	-0.209056	-0.212184
hsa-mir-103a-2-5p	BMPR2	4.45829e-06	-0.217991	-0.221546
hsa-mir-103a-2-5p	TNPO1	6.94475e-06	-0.213658	-0.217001
hsa-mir-103a-3p	CALU	1.66868e-08	-0.266434	-0.273021
hsa-mir-103a-3p	PAFAH1B2	2.76147e-07	-0.243384	-0.248368
hsa-mir-103a-3p	VCAN	1.08084e-13	-0.346191	-0.36111
hsa-mir-103a-3p	YWHAH	6.48694e-06	-0.21433	-0.217706
hsa-mir-106a-5p	CCND1	5.8593e-07	-0.236796	-0.241378
hsa-mir-106a-5p	DNAJB9	4.41639e-07	-0.239294	-0.244026
hsa-mir-106a-5p	EFCAB14	1.24979e-07	-0.250127	-0.255548
hsa-mir-106a-5p	FCHO2	6.87691e-06	-0.213755	-0.217102
hsa-mir-106a-5p	FOXQ1	4.55194e-08	-0.258446	-0.264442
hsa-mir-106a-5p	HBP1	1.04133e-06	-0.231628	-0.235909
hsa-mir-106a-5p	SPRED1	7.1948e-07	-0.234965	-0.239438
hsa-mir-106a-5p	TGFBR2	5.47652e-12	-0.322532	-0.334471
hsa-mir-106a-5p	TXNIP	2.43273e-06	-0.223776	-0.227627
hsa-mir-106a-5p	ZBTB4	5.5992e-07	-0.2372	-0.241805
hsa-mir-106a-5p	ZBTB7A	1.74672e-05	-0.204342	-0.207259
hsa-mir-106b-5p	ANKFY1	3.77428e-06	-0.219597	-0.223233
hsa-mir-106b-5p	ANKH	6.01097e-06	-0.215079	-0.218491
hsa-mir-106b-5p	ARAP2	3.20631e-08	-0.261266	-0.267466
hsa-mir-106b-5p	ARHGAP1	7.82294e-10	-0.289302	-0.297805
hsa-mir-106b-5p	BMPR2	1.48669e-06	-0.228367	-0.232466
hsa-mir-106b-5p	CCND1	7.43765e-09	-0.27268	-0.279757
hsa-mir-106b-5p	CDKN1A	1.58963e-07	-0.248102	-0.253389
hsa-mir-106b-5p	CHD9	2.18945e-14	-0.355267	-0.371459
hsa-mir-106b-5p	CRY2	2.93895e-09	-0.279667	-0.287321
hsa-mir-106b-5p	CYBRD1	2.71303e-18	-0.401643	-0.425607
hsa-mir-106b-5p	DNAJB9	1.11444e-05	-0.208933	-0.212055
hsa-mir-106b-5p	DPYSL2	5.8052e-13	-0.336307	-0.349923
hsa-mir-106b-5p	EFCAB14	1.71052e-14	-0.356645	-0.373037
hsa-mir-106b-5p	ELK3	1.45809e-09	-0.284815	-0.292915
hsa-mir-106b-5p	ENPP5	7.58471e-06	-0.212785	-0.216087
hsa-mir-106b-5p	FAM46C	4.68724e-07	-0.238771	-0.24347
hsa-mir-106b-5p	FBXL5	1.3492e-06	-0.229261	-0.233409
hsa-mir-106b-5p	FCHO2	5.07459e-19	-0.409529	-0.435045
hsa-mir-106b-5p	FEM1C	9.0801e-08	-0.25279	-0.258391
hsa-mir-106b-5p	FOXQ1	7.47946e-11	-0.305548	-0.315627
hsa-mir-106b-5p	FYCO1	4.57708e-18	-0.39914	-0.422625
hsa-mir-106b-5p	JAK1	4.77643e-14	-0.35087	-0.366436
hsa-mir-106b-5p	KAT2B	1.71954e-20	-0.42484	-0.453583
hsa-mir-106b-5p	KIAA0513	3.07039e-07	-0.242467	-0.247393
hsa-mir-106b-5p	KLHL20	4.5454e-06	-0.217804	-0.221349
hsa-mir-106b-5p	LAPTM4A	8.12388e-07	-0.233874	-0.238284
hsa-mir-106b-5p	LIMA1	1.89112e-06	-0.226136	-0.230113
hsa-mir-106b-5p	MAP3K3	1.81071e-12	-0.329412	-0.342168
hsa-mir-106b-5p	MAPRE3	7.76002e-06	-0.212558	-0.215849
hsa-mir-106b-5p	MCC	1.68e-09	-0.283783	-0.291792
hsa-mir-106b-5p	MMP2	1.75768e-15	-0.369038	-0.387309
hsa-mir-106b-5p	OSTM1	4.12669e-06	-0.218738	-0.22233
hsa-mir-106b-5p	PKD2	5.46918e-11	-0.30764	-0.317936
hsa-mir-106b-5p	PLEKHM1	8.68737e-14	-0.347451	-0.362541
hsa-mir-106b-5p	PLEKHO2	1.9753e-10	-0.29895	-0.308366
hsa-mir-106b-5p	PURA	5.51496e-10	-0.291787	-0.300519
hsa-mir-106b-5p	PXK	3.4858e-09	-0.278398	-0.285944
hsa-mir-106b-5p	RB1	4.18159e-06	-0.218611	-0.222196
hsa-mir-106b-5p	RBL2	1.14327e-15	-0.371321	-0.389955
hsa-mir-106b-5p	RORA	4.15161e-06	-0.21868	-0.222269
hsa-mir-106b-5p	SCAMP2	3.24924e-08	-0.261159	-0.267352
hsa-mir-106b-5p	SESN3	1.44284e-10	-0.301102	-0.310731
hsa-mir-106b-5p	SGMS1	4.9835e-06	-0.216911	-0.220412
hsa-mir-106b-5p	SPRED1	2.28124e-18	-0.402468	-0.426591
hsa-mir-106b-5p	STK17B	6.14192e-06	-0.214868	-0.218269
hsa-mir-106b-5p	TGFBR2	1.76125e-26	-0.480249	-0.523309
hsa-mir-106b-5p	TMEM167A	5.91265e-06	-0.215241	-0.218661
hsa-mir-106b-5p	TXNIP	4.1126e-23	-0.450345	-0.485133
hsa-mir-106b-5p	VPS13C	9.31074e-10	-0.288055	-0.296445
hsa-mir-106b-5p	ZBTB4	1.86803e-13	-0.343013	-0.357503
hsa-mir-106b-5p	ZBTB7A	1.44949e-09	-0.284858	-0.292961
hsa-mir-106b-5p	ZNFX1	8.96799e-06	-0.211117	-0.21434
hsa-mir-107	ITGA2	8.09568e-07	-0.233906	-0.238317
hsa-mir-107	VCAN	1.45671e-07	-0.248839	-0.254175
hsa-mir-125a-5p	EIF1AD	2.8389e-07	-0.243145	-0.248114
hsa-mir-125a-5p	EIF4EBP1	3.36644e-09	-0.278657	-0.286226
hsa-mir-125a-5p	SGPL1	7.23673e-09	-0.272889	-0.279982
hsa-mir-125b-5p	CCNJ	2.23405e-10	-0.298102	-0.307435
hsa-mir-125b-5p	MFHAS1	1.39441e-07	-0.249207	-0.254567
hsa-mir-125b-5p	PCTP	5.85796e-11	-0.307182	-0.317431
hsa-mir-125b-5p	PPAT	3.54745e-06	-0.220192	-0.223858
hsa-mir-1275	CCNF	4.48544e-06	-0.217932	-0.221484
hsa-mir-1275	MAP7D1	2.38253e-08	-0.263629	-0.270005
hsa-mir-1275	NACC1	1.41716e-06	-0.228809	-0.232932
hsa-mir-128-3p	ATP8A1	3.99101e-10	-0.294065	-0.30301
hsa-mir-128-3p	KBTBD11	6.20145e-06	-0.214773	-0.21817
hsa-mir-128-3p	NTRK3	1.19732e-06	-0.230355	-0.234565
hsa-mir-128-3p	SH3RF1	8.2073e-07	-0.233782	-0.238187
hsa-mir-128-3p	TMEM91	3.37591e-07	-0.241643	-0.246518
hsa-mir-128-3p	TPPP	1.19075e-06	-0.230406	-0.234618
hsa-mir-128-3p	TXNIP	2.02814e-15	-0.368274	-0.386424
hsa-mir-128-3p	ZFP36L1	6.70112e-06	-0.21401	-0.21737
hsa-mir-1301-3p	EFCAB14	3.23516e-11	-0.311111	-0.321775
hsa-mir-1301-3p	LIPA	6.45822e-07	-0.23593	-0.24046
hsa-mir-1301-3p	MBNL1	1.21062e-13	-0.345536	-0.360365
hsa-mir-130a-3p	ACBD5	5.31701e-09	-0.275228	-0.282512
hsa-mir-130a-3p	ARHGAP12	2.59085e-06	-0.223181	-0.227002
hsa-mir-130a-3p	CUL3	1.43918e-05	-0.206333	-0.209338
hsa-mir-130a-3p	USP32	1.20477e-05	-0.208144	-0.21123
hsa-mir-130a-3p	VPS37A	1.5799e-07	-0.248154	-0.253444
hsa-mir-130a-3p	WASL	9.58681e-11	-0.303877	-0.313786
hsa-mir-130a-3p	ZNF800	5.32573e-06	-0.216264	-0.219733
hsa-mir-130b-3p	ACVR1	5.15435e-06	-0.216582	-0.220068
hsa-mir-130b-3p	ARHGAP1	1.36998e-06	-0.22912	-0.233261
hsa-mir-130b-3p	CHIC1	2.76079e-06	-0.22258	-0.226369
hsa-mir-130b-3p	CLCN3	2.48635e-07	-0.244288	-0.249329
hsa-mir-130b-3p	DPYSL2	1.07754e-10	-0.303087	-0.312915
hsa-mir-130b-3p	KIF13A	3.78195e-08	-0.259941	-0.266045
hsa-mir-130b-3p	LDLR	1.56171e-05	-0.205495	-0.208463
hsa-mir-130b-3p	MBNL1	7.77739e-08	-0.254071	-0.259759
hsa-mir-130b-3p	MBNL3	4.82705e-10	-0.292728	-0.301547
hsa-mir-130b-3p	MCC	7.64438e-07	-0.234421	-0.238863
hsa-mir-130b-3p	PTEN	1.54796e-06	-0.227994	-0.232073
hsa-mir-130b-3p	PXK	1.41129e-05	-0.206533	-0.209547
hsa-mir-130b-3p	RNF145	1.71843e-20	-0.424843	-0.453587
hsa-mir-130b-3p	SECISBP2L	4.68816e-11	-0.308663	-0.319067
hsa-mir-130b-3p	SEL1L3	1.06884e-08	-0.269897	-0.276752
hsa-mir-130b-3p	SYBU	1.29674e-08	-0.2684	-0.275139
hsa-mir-130b-3p	TGFBR2	1.05108e-20	-0.427003	-0.456225
hsa-mir-130b-3p	ZBTB4	7.79507e-19	-0.407529	-0.432645
hsa-mir-130b-3p	ZMAT3	4.50425e-07	-0.239121	-0.243842
hsa-mir-130b-5p	CGNL1	1.28643e-06	-0.229698	-0.233871
hsa-mir-130b-5p	CRY2	1.49537e-06	-0.228313	-0.232409
hsa-mir-130b-5p	CYYR1	2.31538e-09	-0.281431	-0.289235
hsa-mir-133a-5p	H2AFX	1.18039e-05	-0.208351	-0.211447
hsa-mir-1-3p	ADAM12	1.29972e-08	-0.268382	-0.27512
hsa-mir-1-3p	ADAR	8.88423e-06	-0.211211	-0.214438
hsa-mir-1-3p	ANKIB1	1.19751e-05	-0.208205	-0.211295
hsa-mir-1-3p	ARCN1	2.41564e-09	-0.281118	-0.288896
hsa-mir-1-3p	GCH1	1.17946e-08	-0.269135	-0.275931
hsa-mir-1-3p	HNRNPA3	9.91584e-07	-0.232073	-0.236379
hsa-mir-1-3p	HNRNPU	7.78322e-08	-0.254064	-0.259753
hsa-mir-1-3p	HSP90B1	1.01362e-10	-0.303501	-0.313371
hsa-mir-1-3p	HSPD1	8.39242e-17	-0.384813	-0.405697
hsa-mir-1-3p	LRRC59	3.39297e-12	-0.32553	-0.33782
hsa-mir-1-3p	NETO2	6.78333e-06	-0.21389	-0.217244
hsa-mir-1-3p	PLEKHG2	1.31742e-05	-0.207235	-0.210281
hsa-mir-1-3p	SMARCB1	1.27706e-05	-0.207552	-0.210612
hsa-mir-1-3p	SRSF9	1.74539e-19	-0.414442	-0.440962
hsa-mir-1-3p	TWF1	7.46292e-07	-0.234637	-0.239091
hsa-mir-1-3p	YWHAZ	1.14111e-06	-0.230795	-0.235029
hsa-mir-140-3p	USP14	1.01719e-08	-0.270279	-0.277165
hsa-mir-140-5p	MED13	4.15647e-10	-0.29378	-0.302698
hsa-mir-141-3p	BICD2	1.3374e-07	-0.249558	-0.254942
hsa-mir-141-3p	CCDC71L	4.81494e-07	-0.238534	-0.243219
hsa-mir-141-3p	DPY19L1	1.27571e-09	-0.285785	-0.29397
hsa-mir-141-3p	GNA13	1.54735e-12	-0.330375	-0.343249
hsa-mir-141-3p	PTPRD	7.55799e-07	-0.234523	-0.238971
hsa-mir-141-3p	RAB8B	1.46226e-15	-0.370017	-0.388442
hsa-mir-141-3p	SCD5	3.24985e-06	-0.22103	-0.224738
hsa-mir-141-3p	2022-09-07	1.11795e-21	-0.436657	-0.468093
hsa-mir-141-3p	2022-09-08	5.53497e-10	-0.291762	-0.300491
hsa-mir-141-3p	SLC35D1	3.98327e-06	-0.219079	-0.222688
hsa-mir-141-3p	TGFB2	1.81019e-13	-0.343196	-0.357711
hsa-mir-141-3p	TIAM1	5.9999e-10	-0.29119	-0.299866
hsa-mir-141-3p	TRAM1	1.81901e-05	-0.203923	-0.206822
hsa-mir-141-3p	ZEB1	7.01121e-25	-0.466411	-0.505474
hsa-mir-141-3p	ZEB2	1.61261e-18	-0.404113	-0.428555
hsa-mir-142-3p	KAT7	5.40333e-06	-0.216122	-0.219585
hsa-mir-142-3p	LCOR	1.62146e-05	-0.205109	-0.20806
hsa-mir-142-3p	MTUS1	4.9437e-09	-0.275778	-0.283107
hsa-mir-145-5p	BNIP3	2.20328e-06	-0.224707	-0.228608
hsa-mir-145-5p	MEST	1.49516e-12	-0.330585	-0.343485
hsa-mir-145-5p	NRAS	6.66846e-11	-0.306317	-0.316476
hsa-mir-145-5p	RPS6KB1	5.47967e-09	-0.275001	-0.282266
hsa-mir-145-5p	TPM3	3.48264e-10	-0.295019	-0.304054
hsa-mir-145-5p	UBR7	1.64622e-05	-0.204953	-0.207897
hsa-mir-146b-3p	CPS1	1.29901e-10	-0.301818	-0.311518
hsa-mir-148a-3p	CEP55	9.83536e-06	-0.210192	-0.213372
hsa-mir-148a-3p	ERRFI1	2.09733e-06	-0.225169	-0.229094
hsa-mir-148b-3p	DLG2	1.64275e-05	-0.204975	-0.20792
hsa-mir-148b-3p	2022-03-02	9.71942e-07	-0.232254	-0.236571
hsa-mir-148b-3p	PRNP	1.24163e-11	-0.317329	-0.328675
hsa-mir-148b-3p	RTN4	1.65046e-05	-0.204927	-0.20787
hsa-mir-148b-3p	TXNIP	6.34623e-06	-0.214546	-0.217932
hsa-mir-150-5p	PDIA6	3.84629e-06	-0.219416	-0.223042
hsa-mir-150-5p	SLC7A11	6.81732e-07	-0.235447	-0.239948
hsa-mir-152-3p	MAP3K9	2.20164e-06	-0.224714	-0.228615
hsa-mir-153-5p	ANKRD50	1.35182e-05	-0.206973	-0.210006
hsa-mir-153-5p	MAGI3	3.26189e-12	-0.325775	-0.338094
hsa-mir-153-5p	MBNL1	2.17337e-09	-0.281896	-0.289741
hsa-mir-155-5p	MYO10	2.06656e-06	-0.225307	-0.22924
hsa-mir-155-5p	RCN2	2.6859e-06	-0.222841	-0.226643
hsa-mir-15a-5p	ACTR2	3.60843e-09	-0.27814	-0.285665
hsa-mir-15a-5p	ARIH1	9.45532e-09	-0.270841	-0.277771
hsa-mir-15a-5p	ATXN7L3B	4.07224e-06	-0.218866	-0.222465
hsa-mir-15a-5p	BAG4	5.36075e-08	-0.257119	-0.263021
hsa-mir-15a-5p	BZW1	1.23626e-09	-0.286012	-0.294218
hsa-mir-15a-5p	CALU	1.0724e-07	-0.251407	-0.256914
hsa-mir-15a-5p	CD2AP	2.81387e-06	-0.2224	-0.226179
hsa-mir-15a-5p	CLCN3	4.76408e-06	-0.217348	-0.220871
hsa-mir-15a-5p	ENTPD7	3.62445e-11	-0.310364	-0.320948
hsa-mir-15a-5p	GALNT1	1.3386e-05	-0.207073	-0.210111
hsa-mir-15a-5p	KIF3B	2.84506e-09	-0.279908	-0.287582
hsa-mir-15a-5p	LAMC1	3.14848e-06	-0.221332	-0.225056
hsa-mir-15a-5p	MOB4	1.456e-06	-0.22856	-0.232669
hsa-mir-15a-5p	PAFAH1B2	1.41001e-07	-0.249114	-0.254468
hsa-mir-15a-5p	PDIA6	3.55978e-10	-0.294865	-0.303887
hsa-mir-15a-5p	PLEKHA1	9.95458e-07	-0.232038	-0.236342
hsa-mir-15a-5p	PPP1R11	3.76713e-07	-0.240687	-0.245504
hsa-mir-15a-5p	SEC24A	2.80652e-08	-0.262328	-0.268607
hsa-mir-15a-5p	SHOC2	5.08526e-08	-0.257548	-0.26348
hsa-mir-15a-5p	SLC39A9	2.59888e-07	-0.243907	-0.248924
hsa-mir-15a-5p	SPTLC1	8.78237e-07	-0.233172	-0.237541
hsa-mir-15a-5p	SYPL1	1.05385e-05	-0.209497	-0.212645
hsa-mir-15a-5p	TAOK1	8.64721e-06	-0.211481	-0.214721
hsa-mir-15a-5p	TLK1	8.13046e-08	-0.253704	-0.259368
hsa-mir-15a-5p	UBR3	5.66414e-07	-0.237097	-0.241696
hsa-mir-15a-5p	YIPF6	4.80056e-08	-0.258015	-0.263981
hsa-mir-15a-5p	YWHAQ	1.48819e-05	-0.20599	-0.20898
hsa-mir-15a-5p	ZMAT3	8.83507e-06	-0.211266	-0.214496
hsa-mir-15b-5p	CCND1	1.18193e-09	-0.286337	-0.294572
hsa-mir-15b-5p	SEC24A	9.67906e-06	-0.210352	-0.21354
hsa-mir-15b-5p	SPRED1	2.7398e-06	-0.222653	-0.226445
hsa-mir-15b-5p	TRAM1	3.7826e-07	-0.240652	-0.245466
hsa-mir-16-5p	ARHGAP32	6.03483e-06	-0.21504	-0.21845
hsa-mir-16-5p	BTRC	6.23371e-08	-0.255888	-0.261703
hsa-mir-16-5p	CARD10	2.56654e-07	-0.244015	-0.249039
hsa-mir-16-5p	CCND1	1.2593e-10	-0.302029	-0.311751
hsa-mir-16-5p	MAP7	3.16968e-07	-0.242191	-0.2471
hsa-mir-16-5p	RPS6KA3	5.24247e-06	-0.216417	-0.219894
hsa-mir-16-5p	SIDT2	1.23646e-05	-0.207881	-0.210955
hsa-mir-16-5p	SLC12A2	2.34648e-06	-0.224115	-0.227985
hsa-mir-16-5p	SPRYD3	3.09494e-10	-0.295842	-0.304956
hsa-mir-16-5p	VCL	1.43986e-06	-0.228662	-0.232778
hsa-mir-16-5p	ZFHX3	1.23054e-05	-0.207929	-0.211006
hsa-mir-17-5p	ARAP2	7.12914e-07	-0.235047	-0.239525
hsa-mir-17-5p	ARHGAP1	9.78978e-06	-0.210238	-0.213421
hsa-mir-17-5p	ATL3	1.81062e-14	-0.356328	-0.372674
hsa-mir-17-5p	BMPR2	2.56079e-11	-0.312643	-0.323472
hsa-mir-17-5p	CCND1	4.27057e-10	-0.29359	-0.30249
hsa-mir-17-5p	CHD9	1.51771e-11	-0.316038	-0.327239
hsa-mir-17-5p	CHIC1	1.40834e-09	-0.285068	-0.293189
hsa-mir-17-5p	CMPK1	1.78e-08	-0.265928	-0.272476
hsa-mir-17-5p	CNOT6L	1.9078e-06	-0.226054	-0.230027
hsa-mir-17-5p	CYBRD1	3.48805e-13	-0.33934	-0.353346
hsa-mir-17-5p	DNAJB9	6.25836e-11	-0.306741	-0.316944
hsa-mir-17-5p	DPYSL2	1.36044e-11	-0.316742	-0.328022
hsa-mir-17-5p	EEA1	2.51537e-07	-0.244188	-0.249223
hsa-mir-17-5p	EFCAB14	1.05937e-20	-0.426968	-0.456183
hsa-mir-17-5p	ENPP5	6.10681e-08	-0.256056	-0.261883
hsa-mir-17-5p	ERAP1	5.40665e-07	-0.23751	-0.242133
hsa-mir-17-5p	ETV1	1.95762e-13	-0.342739	-0.357193
hsa-mir-17-5p	FAM46C	8.17847e-06	-0.212036	-0.215302
hsa-mir-17-5p	FBXL5	3.44331e-06	-0.220477	-0.224158
hsa-mir-17-5p	FCHO2	2.7284e-09	-0.280218	-0.287919
hsa-mir-17-5p	FEM1C	1.34461e-07	-0.249513	-0.254894
hsa-mir-17-5p	FOXQ1	1.74249e-09	-0.283516	-0.291502
hsa-mir-17-5p	FYCO1	3.79365e-15	-0.364907	-0.382535
hsa-mir-17-5p	HIP1	1.62358e-08	-0.266648	-0.273252
hsa-mir-17-5p	IFNAR1	2.47701e-09	-0.280933	-0.288695
hsa-mir-17-5p	ITGB8	8.74111e-07	-0.233214	-0.237586
hsa-mir-17-5p	JAK1	3.50366e-11	-0.310587	-0.321195
hsa-mir-17-5p	KAT2B	1.21359e-09	-0.286146	-0.294364
hsa-mir-17-5p	KIAA0513	1.41885e-05	-0.206478	-0.20949
hsa-mir-17-5p	KIAA1191	1.92921e-06	-0.22595	-0.229917
hsa-mir-17-5p	LAPTM4A	7.91041e-07	-0.234114	-0.238537
hsa-mir-17-5p	LIMA1	1.30564e-05	-0.207327	-0.210377
hsa-mir-17-5p	MAP3K2	7.19933e-06	-0.213302	-0.216628
hsa-mir-17-5p	MCC	2.92491e-06	-0.222033	-0.225793
hsa-mir-17-5p	MMP2	2.71512e-11	-0.31226	-0.323048
hsa-mir-17-5p	OSTM1	5.18722e-07	-0.237876	-0.242522
hsa-mir-17-5p	PDLIM5	8.09189e-06	-0.212142	-0.215413
hsa-mir-17-5p	PKD2	1.56472e-08	-0.266937	-0.273563
hsa-mir-17-5p	PXK	1.80769e-09	-0.283248	-0.29121
hsa-mir-17-5p	RB1	9.11603e-06	-0.210953	-0.214169
hsa-mir-17-5p	RBL2	3.30054e-07	-0.241839	-0.246727
hsa-mir-17-5p	SESN3	3.74511e-08	-0.26002	-0.26613
hsa-mir-17-5p	SHOC2	2.24547e-07	-0.245162	-0.250259
hsa-mir-17-5p	SLAIN2	3.41474e-07	-0.241544	-0.246413
hsa-mir-17-5p	SNTB2	1.22864e-08	-0.268819	-0.27559
hsa-mir-17-5p	SPRED1	1.90776e-19	-0.414035	-0.440472
hsa-mir-17-5p	STK17B	6.58376e-10	-0.290531	-0.299146
hsa-mir-17-5p	TGFBR2	9.07159e-19	-0.40682	-0.431794
hsa-mir-17-5p	TMEM127	3.05695e-09	-0.279375	-0.287004
hsa-mir-17-5p	TXNIP	1.67694e-14	-0.356755	-0.373163
hsa-mir-17-5p	VPS13C	1.04822e-06	-0.231568	-0.235846
hsa-mir-17-5p	ZBTB4	2.87491e-06	-0.222196	-0.225965
hsa-mir-17-5p	ZBTB7A	2.49492e-08	-0.263264	-0.269612
hsa-mir-17-5p	ZNFX1	3.37286e-08	-0.26086	-0.267031
hsa-mir-181a-5p	ATP2B1	6.26369e-11	-0.306735	-0.316937
hsa-mir-181a-5p	CCNK	8.60654e-06	-0.211528	-0.21477
hsa-mir-181a-5p	COPS2	1.69523e-05	-0.204651	-0.207582
hsa-mir-181a-5p	GSKIP	6.45886e-13	-0.335667	-0.349202
hsa-mir-181a-5p	HMGB2	8.89969e-07	-0.233052	-0.237414
hsa-mir-181a-5p	HSP90B1	2.81653e-11	-0.31202	-0.322782
hsa-mir-181a-5p	IPO5	1.5181e-06	-0.228174	-0.232263
hsa-mir-181a-5p	KIF3B	3.58591e-08	-0.260369	-0.266504
hsa-mir-181a-5p	KLHL42	3.09444e-06	-0.221497	-0.225229
hsa-mir-181a-5p	KPNA1	1.28544e-14	-0.358231	-0.374855
hsa-mir-181a-5p	LCLAT1	7.42458e-14	-0.348353	-0.363568
hsa-mir-181a-5p	METAP1	3.12658e-07	-0.242309	-0.247226
hsa-mir-181a-5p	NAA50	5.65951e-19	-0.409022	-0.434436
hsa-mir-181a-5p	PDIA6	9.72241e-07	-0.232252	-0.236568
hsa-mir-181a-5p	PITPNB	9.7481e-06	-0.210281	-0.213465
hsa-mir-181a-5p	RNF34	1.77948e-10	-0.299667	-0.309154
hsa-mir-181a-5p	SCD	5.34337e-07	-0.237614	-0.242244
hsa-mir-181a-5p	SLC7A11	2.91104e-08	-0.262037	-0.268294
hsa-mir-181a-5p	SRPK2	1.84098e-07	-0.246857	-0.252063
hsa-mir-181a-5p	SSX2IP	1.5699e-11	-0.31582	-0.326997
hsa-mir-181a-5p	TM9SF3	5.60709e-08	-0.256753	-0.262629
hsa-mir-181a-5p	TNPO1	3.74062e-07	-0.240749	-0.245569
hsa-mir-181b-5p	ATP2B1	5.4765e-07	-0.237396	-0.242013
hsa-mir-181b-5p	C2orf69	4.00918e-10	-0.294033	-0.302975
hsa-mir-181b-5p	FSD1L	1.68487e-07	-0.247609	-0.252864
hsa-mir-181b-5p	KIF3B	1.33949e-05	-0.207066	-0.210104
hsa-mir-181b-5p	KPNA1	2.84862e-09	-0.279899	-0.287572
hsa-mir-181b-5p	NAA50	8.50307e-08	-0.253334	-0.258972
hsa-mir-181c-5p	FAM3C	2.70249e-06	-0.222782	-0.226582
hsa-mir-181c-5p	KPNA1	1.41517e-08	-0.26772	-0.274407
hsa-mir-181c-5p	LCLAT1	4.25635e-08	-0.258989	-0.265024
hsa-mir-181c-5p	NAA50	3.48157e-12	-0.325369	-0.33764
hsa-mir-181c-5p	TBL1XR1	1.05493e-05	-0.209487	-0.212634
hsa-mir-181d-5p	FAM3C	5.6914e-06	-0.215615	-0.219052
hsa-mir-181d-5p	KPNA1	1.11068e-06	-0.231041	-0.235289
hsa-mir-181d-5p	NAA50	1.51156e-06	-0.228214	-0.232305
hsa-mir-182-5p	CYLD	9.78327e-07	-0.232195	-0.236508
hsa-mir-182-5p	FOXF2	2.67665e-06	-0.222873	-0.226678
hsa-mir-182-5p	MITF	9.1631e-08	-0.252715	-0.258311
hsa-mir-182-5p	RARG	7.53835e-10	-0.289567	-0.298093
hsa-mir-182-5p	RECK	2.07034e-07	-0.245857	-0.250998
hsa-mir-183-3p	LAMA2	1.49701e-13	-0.344303	-0.358966
hsa-mir-183-3p	STARD13	1.81802e-07	-0.246964	-0.252177
hsa-mir-183-5p	FOXO1	1.27641e-11	-0.317152	-0.328477
hsa-mir-183-5p	ZEB1	6.26281e-13	-0.335852	-0.34941
hsa-mir-183-5p	KLRD1	4.66602e-06	-0.21755	-0.221083
hsa-mir-183-5p	SH3D19	1.27157e-05	-0.207596	-0.210658
hsa-mir-185-3p	FOLR1	1.32585e-05	-0.20717	-0.210213
hsa-mir-185-3p	SLC27A1	4.72765e-09	-0.276114	-0.283471
hsa-mir-185-5p	IGFBP5	3.47051e-06	-0.220402	-0.224078
hsa-mir-185-5p	NFATC3	1.55713e-05	-0.205525	-0.208495
hsa-mir-186-5p	PLS3	8.38646e-06	-0.211786	-0.21504
hsa-mir-18a-3p	GPD1	1.67497e-05	-0.204775	-0.207711
hsa-mir-18a-5p	CREBL2	9.44729e-20	-0.417231	-0.444335
hsa-mir-18a-5p	CRIM1	6.18749e-07	-0.236312	-0.240864
hsa-mir-18a-5p	CTDSPL	1.55425e-13	-0.344085	-0.358719
hsa-mir-18a-5p	CTGF	3.58568e-06	-0.220089	-0.22375
hsa-mir-18a-5p	FAM3C	2.43055e-06	-0.223784	-0.227636
hsa-mir-18a-5p	FBXL3	4.77099e-11	-0.308547	-0.318939
hsa-mir-18a-5p	IRF2	1.05232e-13	-0.346346	-0.361286
hsa-mir-18a-5p	NEDD9	2.93392e-13	-0.340362	-0.354502
hsa-mir-18a-5p	NR3C1	1.97262e-18	-0.403159	-0.427415
hsa-mir-18a-5p	PARD6B	8.23995e-06	-0.211962	-0.215224
hsa-mir-18a-5p	RORA	1.5105e-05	-0.205837	-0.208821
hsa-mir-18a-5p	UBTD2	1.84317e-05	-0.203786	-0.206679
hsa-mir-18a-5p	ZBTB47	4.53158e-07	-0.239068	-0.243785
hsa-mir-18b-5p	CREBL2	1.37845e-05	-0.206774	-0.209798
hsa-mir-18b-5p	ZBTB47	6.46848e-12	-0.321482	-0.333299
hsa-mir-1910-3p	BTG2	2.42409e-07	-0.244506	-0.249561
hsa-mir-192-3p	ACTB	2.01629e-06	-0.225538	-0.229483
hsa-mir-192-5p	CTNNBIP1	2.75934e-08	-0.262463	-0.268752
hsa-mir-192-5p	GRHL1	1.07141e-09	-0.287046	-0.295344
hsa-mir-192-5p	MSN	1.55983e-11	-0.315861	-0.327043
hsa-mir-193b-3p	CCND1	1.03361e-05	-0.209692	-0.212849
hsa-mir-193b-3p	DCAF7	1.81693e-07	-0.246969	-0.252182
hsa-mir-193b-3p	PLXNC1	1.34349e-06	-0.2293	-0.23345
hsa-mir-193b-3p	TMEM30A	1.01308e-06	-0.231878	-0.236174
hsa-mir-193b-3p	WDR82	4.0959e-06	-0.21881	-0.222406
hsa-mir-193b-3p	ZMAT3	6.6055e-07	-0.235729	-0.240247
hsa-mir-194-3p	LOXL2	1.74711e-05	-0.20434	-0.207257
hsa-mir-194-5p	PTPN12	3.91928e-08	-0.259654	-0.265737
hsa-mir-195-3p	RAB1A	4.28905e-09	-0.276846	-0.284263
hsa-mir-195-5p	ATP13A3	1.84079e-06	-0.226387	-0.230378
hsa-mir-195-5p	ATP5G3	1.06942e-07	-0.25143	-0.256939
hsa-mir-195-5p	AVL9	2.01466e-07	-0.246089	-0.251246
hsa-mir-195-5p	BZW1	1.35743e-08	-0.268045	-0.274756
hsa-mir-195-5p	C11orf24	1.81475e-06	-0.22652	-0.230518
hsa-mir-195-5p	CALU	2.03718e-07	-0.245994	-0.251145
hsa-mir-195-5p	CCNE1	1.43016e-12	-0.330856	-0.343789
hsa-mir-195-5p	CDC25A	1.06456e-13	-0.346279	-0.36121
hsa-mir-195-5p	CDC27	1.44412e-05	-0.206298	-0.209302
hsa-mir-195-5p	CDCA4	1.44637e-10	-0.301086	-0.310713
hsa-mir-195-5p	CEP55	1.20148e-09	-0.286219	-0.294443
hsa-mir-195-5p	CHEK1	2.72761e-10	-0.29672	-0.305919
hsa-mir-195-5p	CLSPN	1.25522e-13	-0.345326	-0.360127
hsa-mir-195-5p	E2F7	4.55669e-06	-0.21778	-0.221324
hsa-mir-195-5p	ENTPD7	6.21633e-06	-0.214749	-0.218145
hsa-mir-195-5p	FASN	5.20751e-06	-0.216482	-0.219963
hsa-mir-195-5p	GPATCH8	1.38626e-06	-0.229012	-0.233146
hsa-mir-195-5p	IPPK	1.18701e-08	-0.269086	-0.275878
hsa-mir-195-5p	KIF21A	6.81882e-07	-0.235445	-0.239946
hsa-mir-195-5p	KIF23	3.20124e-14	-0.353134	-0.36902
hsa-mir-195-5p	PDIA6	8.76698e-07	-0.233187	-0.237558
hsa-mir-195-5p	PHKA1	4.16931e-06	-0.218639	-0.222226
hsa-mir-195-5p	PPIL1	6.2219e-07	-0.236262	-0.240812
hsa-mir-195-5p	PRDM4	7.47505e-06	-0.21293	-0.216238
hsa-mir-195-5p	RAD23B	6.81545e-08	-0.255156	-0.260921
hsa-mir-195-5p	RPS6KB1	1.18404e-05	-0.20832	-0.211414
hsa-mir-195-5p	SSRP1	7.51302e-07	-0.234577	-0.239027
hsa-mir-195-5p	TARBP2	1.25338e-07	-0.250103	-0.255523
hsa-mir-195-5p	YWHAQ	7.83405e-07	-0.234201	-0.23863
hsa-mir-196b-5p	EXOC8	1.64494e-07	-0.247812	-0.253081
hsa-mir-1976	KIF14	6.24287e-07	-0.236232	-0.24078
hsa-mir-199a-5p	ARHGAP12	1.01401e-05	-0.209885	-0.213051
hsa-mir-199a-5p	SIRT1	6.76791e-07	-0.235512	-0.240017
hsa-mir-199a-5p	UNG	2.36088e-08	-0.263702	-0.270082
hsa-mir-19a-3p	ACSL4	8.54397e-06	-0.2116	-0.214846
hsa-mir-19a-3p	ARRDC3	4.61028e-06	-0.217667	-0.221205
hsa-mir-19a-3p	BMPR2	3.83715e-10	-0.29434	-0.303312
hsa-mir-19a-3p	CAB39	6.93139e-06	-0.213677	-0.217021
hsa-mir-19a-3p	CREBRF	2.11756e-11	-0.313881	-0.324845
hsa-mir-19a-3p	FBXO8	8.76995e-10	-0.288485	-0.296913
hsa-mir-19a-3p	FOXP1	8.92049e-07	-0.233031	-0.237392
hsa-mir-19a-3p	HBP1	4.12728e-09	-0.277135	-0.284576
hsa-mir-19a-3p	HIPK3	8.12859e-10	-0.289028	-0.297506
hsa-mir-19a-3p	JAZF1	1.20354e-05	-0.208154	-0.211241
hsa-mir-19a-3p	KIF13A	1.74823e-05	-0.204333	-0.20725
hsa-mir-19a-3p	MBNL3	6.81895e-07	-0.235445	-0.239946
hsa-mir-19a-3p	MIER1	5.56728e-06	-0.21583	-0.219279
hsa-mir-19a-3p	MMGT1	8.82951e-08	-0.253022	-0.258639
hsa-mir-19a-3p	MTMR6	2.03543e-09	-0.282378	-0.290265
hsa-mir-19a-3p	PLXNC1	3.94854e-07	-0.240276	-0.245067
hsa-mir-19a-3p	PRKACB	5.00634e-06	-0.216866	-0.220365
hsa-mir-19a-3p	PTEN	7.10184e-10	-0.289992	-0.298558
hsa-mir-19a-3p	RAB8B	7.6734e-07	-0.234387	-0.238827
hsa-mir-19a-3p	RAP1A	9.35684e-11	-0.304041	-0.313966
hsa-mir-19a-3p	RAP1B	1.85839e-05	-0.203701	-0.20659
hsa-mir-19a-3p	REEP3	4.29891e-06	-0.218343	-0.221916
hsa-mir-19a-3p	RNF11	1.8244e-09	-0.283181	-0.291136
hsa-mir-19a-3p	RNF111	1.41785e-06	-0.228804	-0.232927
hsa-mir-19a-3p	SERINC3	1.08435e-07	-0.251315	-0.256815
hsa-mir-19a-3p	SLC9A6	5.99328e-06	-0.215108	-0.218521
hsa-mir-19a-3p	SMARCA2	1.09862e-05	-0.209077	-0.212206
hsa-mir-19a-3p	TGFBR2	2.88776e-14	-0.353715	-0.369683
hsa-mir-19a-3p	THBS1	8.22852e-09	-0.271907	-0.278922
hsa-mir-19a-3p	TMEM106B	2.82771e-08	-0.262269	-0.268543
hsa-mir-19a-3p	UBL3	7.26115e-11	-0.305746	-0.315846
hsa-mir-19a-3p	VAMP3	9.25517e-11	-0.304115	-0.314047
hsa-mir-19a-3p	ZMAT3	7.83749e-10	-0.289289	-0.29779
hsa-mir-19b-3p	ACSL4	1.2891e-06	-0.229679	-0.233851
hsa-mir-19b-3p	ASNA1	4.38688e-06	-0.218147	-0.22171
hsa-mir-19b-3p	ATP6V1B2	1.09403e-07	-0.25124	-0.256736
hsa-mir-19b-3p	BMPR2	5.7266e-08	-0.256581	-0.262445
hsa-mir-19b-3p	CAB39	1.89291e-07	-0.24662	-0.251811
hsa-mir-19b-3p	COQ10B	2.58217e-06	-0.223213	-0.227035
hsa-mir-19b-3p	CREBRF	1.23646e-05	-0.20788	-0.210955
hsa-mir-19b-3p	EFR3A	5.02086e-07	-0.238164	-0.242827
hsa-mir-19b-3p	FBXO8	2.65129e-09	-0.28043	-0.288149
hsa-mir-19b-3p	G3BP2	1.31737e-05	-0.207236	-0.210281
hsa-mir-19b-3p	GSKIP	3.4898e-06	-0.220349	-0.224023
hsa-mir-19b-3p	HBP1	6.57088e-08	-0.255456	-0.261241
hsa-mir-19b-3p	HIPK1	9.73466e-06	-0.210295	-0.21348
hsa-mir-19b-3p	HIPK3	1.92654e-06	-0.225963	-0.229931
hsa-mir-19b-3p	JAZF1	2.89234e-06	-0.222139	-0.225905
hsa-mir-19b-3p	MIER1	2.98877e-09	-0.279542	-0.287186
hsa-mir-19b-3p	MMGT1	2.9716e-10	-0.296125	-0.305267
hsa-mir-19b-3p	MTMR6	9.23387e-10	-0.288115	-0.296509
hsa-mir-19b-3p	NPTN	6.85849e-07	-0.235393	-0.239891
hsa-mir-19b-3p	NRBF2	1.43978e-05	-0.206329	-0.209334
hsa-mir-19b-3p	PLXNC1	3.93562e-10	-0.294163	-0.303117
hsa-mir-19b-3p	PRKACB	9.44109e-07	-0.232518	-0.236849
hsa-mir-19b-3p	PSAP	1.74227e-05	-0.204368	-0.207287
hsa-mir-19b-3p	PTEN	4.15406e-08	-0.259185	-0.265235
hsa-mir-19b-3p	RAB8B	3.79885e-10	-0.294411	-0.303389
hsa-mir-19b-3p	RAP1A	3.21343e-12	-0.325868	-0.338198
hsa-mir-19b-3p	RAP1B	7.04344e-10	-0.290051	-0.298622
hsa-mir-19b-3p	REEP3	1.4609e-05	-0.20618	-0.209178
hsa-mir-19b-3p	RNF11	6.14727e-12	-0.321804	-0.333658
hsa-mir-19b-3p	RNF111	5.07028e-07	-0.238078	-0.242735
hsa-mir-19b-3p	ROR1	9.76769e-06	-0.210261	-0.213444
hsa-mir-19b-3p	SEL1L3	5.44386e-07	-0.237449	-0.242069
hsa-mir-19b-3p	SERINC3	6.68021e-07	-0.235629	-0.240141
hsa-mir-19b-3p	SLC9A6	3.38873e-07	-0.24161	-0.246483
hsa-mir-19b-3p	TGFBR2	2.67268e-10	-0.296861	-0.306074
hsa-mir-19b-3p	THBS1	5.86134e-13	-0.336249	-0.349858
hsa-mir-19b-3p	TMEM106B	5.29358e-10	-0.292077	-0.300835
hsa-mir-19b-3p	VAMP3	1.56603e-09	-0.284295	-0.292349
hsa-mir-19b-3p	ZMAT3	1.50534e-06	-0.228252	-0.232345
hsa-mir-200a-3p	CCDC71L	6.20955e-15	-0.36223	-0.379451
hsa-mir-200a-3p	DPY19L1	3.5153e-13	-0.339294	-0.353294
hsa-mir-200a-3p	GNA13	6.55795e-18	-0.397406	-0.420564
hsa-mir-200a-3p	GRB2	3.60955e-11	-0.310391	-0.320978
hsa-mir-200a-3p	H2AFZ	1.79262e-07	-0.247083	-0.252304
hsa-mir-200a-3p	RAB8B	3.70911e-11	-0.310212	-0.32078
hsa-mir-200a-3p	2022-09-07	6.17991e-14	-0.349403	-0.364763
hsa-mir-200a-3p	UBASH3B	6.3064e-07	-0.236142	-0.240685
hsa-mir-200a-3p	ZEB1	2.71874e-08	-0.262581	-0.268879
hsa-mir-200a-3p	ZEB2	7.92547e-10	-0.289209	-0.297703
hsa-mir-200b-3p	ETS1	1.04871e-09	-0.2872	-0.295512
hsa-mir-200b-3p	FN1	1.82458e-18	-0.403528	-0.427856
hsa-mir-200b-3p	LOX	2.06606e-20	-0.424029	-0.452594
hsa-mir-200b-3p	MSN	3.39011e-06	-0.220626	-0.224314
hsa-mir-200b-3p	NRBP1	1.32945e-14	-0.358044	-0.374641
hsa-mir-200b-3p	PMAIP1	3.12796e-10	-0.295768	-0.304875
hsa-mir-200b-3p	RND3	2.02973e-07	-0.246026	-0.251178
hsa-mir-200b-3p	SEC23A	1.67582e-18	-0.403931	-0.428337
hsa-mir-200b-3p	ZEB1	7.10867e-08	-0.254811	-0.260551
hsa-mir-200b-3p	ZFPM2	1.13011e-10	-0.302764	-0.31256
hsa-mir-200c-3p	CAB39	3.61323e-07	-0.241051	-0.24589
hsa-mir-200c-3p	CDH11	2.59424e-22	-0.442788	-0.475694
hsa-mir-200c-3p	CFL2	1.64608e-10	-0.300201	-0.309741
hsa-mir-200c-3p	ELAVL2	3.01765e-10	-0.296018	-0.305149
hsa-mir-200c-3p	ERRFI1	1.9037e-06	-0.226074	-0.230048
hsa-mir-200c-3p	ETS1	1.29342e-13	-0.345152	-0.35993
hsa-mir-200c-3p	FN1	1.65151e-19	-0.414694	-0.441267
hsa-mir-200c-3p	KDR	2.94528e-08	-0.261944	-0.268194
hsa-mir-200c-3p	MSN	9.306e-13	-0.333467	-0.346725
hsa-mir-200c-3p	NRBP1	1.69157e-06	-0.227173	-0.231206
hsa-mir-200c-3p	PMAIP1	5.58115e-07	-0.237228	-0.241835
hsa-mir-200c-3p	RASSF8	2.99379e-11	-0.31162	-0.322339
hsa-mir-200c-3p	SEC23A	3.85964e-12	-0.324726	-0.336921
hsa-mir-200c-3p	WIPF1	1.38767e-14	-0.357807	-0.374368
hsa-mir-200c-3p	ZEB1	9.43496e-24	-0.456253	-0.492569
hsa-mir-200c-3p	ZFPM2	2.17235e-27	-0.487839	-0.53322
hsa-mir-204-5p	BIRC2	1.44203e-06	-0.228648	-0.232763
hsa-mir-204-5p	RAB10	4.8033e-06	-0.217269	-0.220788
hsa-mir-20a-3p	ITGBL1	7.0598e-07	-0.235134	-0.239617
hsa-mir-20a-5p	ATL3	5.16792e-19	-0.409444	-0.434943
hsa-mir-20a-5p	BMPR2	6.82838e-12	-0.32114	-0.332917
hsa-mir-20a-5p	CCND1	7.61926e-08	-0.25424	-0.25994
hsa-mir-20a-5p	CHD9	4.3533e-08	-0.258807	-0.264829
hsa-mir-20a-5p	CHIC1	2.91648e-08	-0.262022	-0.268278
hsa-mir-20a-5p	CMPK1	1.24091e-09	-0.285985	-0.294188
hsa-mir-20a-5p	CNOT6L	2.0146e-06	-0.225545	-0.229491
hsa-mir-20a-5p	CYBRD1	6.31117e-08	-0.255786	-0.261595
hsa-mir-20a-5p	DNAJB9	4.64356e-14	-0.35103	-0.366618
hsa-mir-20a-5p	DPYSL2	9.1197e-08	-0.252754	-0.258353
hsa-mir-20a-5p	EEA1	3.92592e-08	-0.25964	-0.265723
hsa-mir-20a-5p	EFCAB14	1.20026e-14	-0.35861	-0.37529
hsa-mir-20a-5p	ENPP5	1.01745e-05	-0.209851	-0.213015
hsa-mir-20a-5p	ETV1	9.5439e-11	-0.303907	-0.313819
hsa-mir-20a-5p	FBXL5	1.24525e-06	-0.229996	-0.234186
hsa-mir-20a-5p	FCHO2	4.10779e-07	-0.23993	-0.2447
hsa-mir-20a-5p	FEM1C	9.73693e-07	-0.232238	-0.236554
hsa-mir-20a-5p	FOXQ1	3.43256e-06	-0.220507	-0.224189
hsa-mir-20a-5p	FRMD6	1.46881e-06	-0.228479	-0.232584
hsa-mir-20a-5p	FYCO1	1.0555e-09	-0.287154	-0.295461
hsa-mir-20a-5p	HBP1	1.32867e-05	-0.207149	-0.21019
hsa-mir-20a-5p	ITGB8	3.25298e-08	-0.26115	-0.267342
hsa-mir-20a-5p	JAK1	7.23616e-09	-0.272889	-0.279983
hsa-mir-20a-5p	LAPTM4A	1.32931e-06	-0.229397	-0.233553
hsa-mir-20a-5p	LIMA1	1.10859e-05	-0.208986	-0.212111
hsa-mir-20a-5p	MAP3K2	2.89535e-07	-0.242975	-0.247933
hsa-mir-20a-5p	MAP3K5	3.51055e-12	-0.325317	-0.337582
hsa-mir-20a-5p	OSTM1	4.91054e-08	-0.257831	-0.263784
hsa-mir-20a-5p	PURA	6.72006e-07	-0.235575	-0.240084
hsa-mir-20a-5p	PXK	9.7633e-09	-0.270595	-0.277505
hsa-mir-20a-5p	RB1	7.61354e-07	-0.234457	-0.238901
hsa-mir-20a-5p	REEP3	1.13616e-05	-0.208738	-0.211851
hsa-mir-20a-5p	RHOC	7.8933e-06	-0.212389	-0.215672
hsa-mir-20a-5p	SESN3	8.52468e-06	-0.211623	-0.21487
hsa-mir-20a-5p	SHOC2	6.86957e-09	-0.273286	-0.280411
hsa-mir-20a-5p	SLAIN2	5.64441e-09	-0.274777	-0.282023
hsa-mir-20a-5p	SNTB2	2.95818e-08	-0.261909	-0.268157
hsa-mir-20a-5p	SPRED1	6.69572e-19	-0.408239	-0.433496
hsa-mir-20a-5p	STK17B	1.84373e-09	-0.283103	-0.291053
hsa-mir-20a-5p	TGFBR2	1.17982e-12	-0.332029	-0.345106
hsa-mir-20a-5p	TMEM127	6.74217e-11	-0.306243	-0.316394
hsa-mir-20a-5p	TMEM167A	2.88175e-06	-0.222174	-0.225942
hsa-mir-20a-5p	TXNIP	5.16471e-10	-0.292251	-0.301026
hsa-mir-20a-5p	UEVLD	1.12158e-06	-0.230952	-0.235195
hsa-mir-20a-5p	ZBTB7A	1.79667e-05	-0.20405	-0.206955
hsa-mir-20a-5p	ZNFX1	1.00381e-06	-0.231962	-0.236262
hsa-mir-20b-5p	CCND1	3.20295e-09	-0.279028	-0.286628
hsa-mir-20b-5p	CRK	6.14327e-07	-0.236376	-0.240932
hsa-mir-20b-5p	CYBRD1	3.25763e-09	-0.278902	-0.286491
hsa-mir-20b-5p	DPYSL2	6.32492e-07	-0.236116	-0.240657
hsa-mir-20b-5p	EFCAB14	2.78736e-06	-0.22249	-0.226274
hsa-mir-20b-5p	EPHA4	1.24084e-05	-0.207845	-0.210918
hsa-mir-20b-5p	FCHO2	5.20284e-09	-0.275392	-0.282689
hsa-mir-20b-5p	FOXQ1	4.12952e-11	-0.309503	-0.319996
hsa-mir-20b-5p	FYCO1	3.69856e-06	-0.219792	-0.223437
hsa-mir-20b-5p	NKIRAS1	2.55317e-06	-0.22332	-0.227147
hsa-mir-20b-5p	PARD6B	1.60341e-06	-0.227669	-0.231729
hsa-mir-20b-5p	RB1	3.54213e-06	-0.220206	-0.223873
hsa-mir-20b-5p	REEP3	9.20234e-10	-0.28814	-0.296536
hsa-mir-20b-5p	SESN3	1.09691e-05	-0.209093	-0.212223
hsa-mir-20b-5p	SHOC2	3.95362e-09	-0.277457	-0.284924
hsa-mir-20b-5p	SPRED1	2.75339e-10	-0.296655	-0.305847
hsa-mir-20b-5p	STK17B	6.9025e-08	-0.255052	-0.260809
hsa-mir-20b-5p	TGFBR2	2.25631e-13	-0.341907	-0.35625
hsa-mir-20b-5p	TMEM245	1.40829e-07	-0.249124	-0.254479
hsa-mir-20b-5p	TXNIP	1.79016e-07	-0.247095	-0.252316
hsa-mir-20b-5p	ZBTB4	4.71256e-08	-0.258165	-0.264142
hsa-mir-210-3p	ALDH5A1	8.97261e-10	-0.288321	-0.296734
hsa-mir-210-3p	GPD1L	1.87975e-10	-0.299291	-0.30874
hsa-mir-210-3p	ISCU	1.16609e-10	-0.302551	-0.312326
hsa-mir-210-3p	SH3BGRL	3.84174e-07	-0.240516	-0.245322
hsa-mir-212-3p	TJAP1	4.80425e-11	-0.308501	-0.318888
hsa-mir-214-5p	YEATS4	3.61e-07	-0.241059	-0.245898
hsa-mir-215-5p	CTNNBIP1	2.78269e-11	-0.312099	-0.32287
hsa-mir-215-5p	MSN	1.04898e-10	-0.303269	-0.313115
hsa-mir-21-5p	CPEB3	5.41992e-13	-0.336718	-0.350386
hsa-mir-21-5p	EPM2A	8.7938e-08	-0.253056	-0.258675
hsa-mir-21-5p	KBTBD6	4.63268e-14	-0.351044	-0.366633
hsa-mir-21-5p	LCORL	1.46932e-07	-0.248766	-0.254097
hsa-mir-21-5p	NFIA	4.53228e-08	-0.258481	-0.26448
hsa-mir-21-5p	PBRM1	1.15987e-06	-0.230646	-0.234872
hsa-mir-21-5p	PDCD4	4.905e-11	-0.308363	-0.318736
hsa-mir-21-5p	PIK3R1	1.48644e-05	-0.206002	-0.208993
hsa-mir-21-5p	RMND5A	2.15886e-11	-0.313755	-0.324706
hsa-mir-21-5p	SASH1	6.45089e-12	-0.321499	-0.333319
hsa-mir-21-5p	SATB1	9.70146e-10	-0.28776	-0.296123
hsa-mir-21-5p	SEC63	3.22497e-06	-0.221103	-0.224815
hsa-mir-21-5p	TESK2	4.22291e-07	-0.239688	-0.244443
hsa-mir-21-5p	UBR3	6.24796e-10	-0.290903	-0.299552
hsa-mir-218-5p	BIRC5	3.57985e-12	-0.325196	-0.337446
hsa-mir-218-5p	GFPT1	8.15432e-10	-0.289006	-0.297481
hsa-mir-218-5p	MTPAP	2.05941e-07	-0.245902	-0.251046
hsa-mir-218-5p	PPP1CC	8.61728e-10	-0.28861	-0.29705
hsa-mir-218-5p	SNX4	9.43156e-06	-0.210612	-0.213812
hsa-mir-218-5p	TPD52	2.03701e-09	-0.282373	-0.290258
hsa-mir-221-3p	ARNT	5.40615e-07	-0.23751	-0.242134
hsa-mir-221-3p	KIT	1.0672e-22	-0.446456	-0.480265
hsa-mir-221-3p	MYLIP	2.51262e-06	-0.223471	-0.227307
hsa-mir-221-3p	POGZ	3.9428e-06	-0.219177	-0.222792
hsa-mir-221-3p	RAB1A	3.66929e-06	-0.219868	-0.223517
hsa-mir-221-3p	SNX4	2.05262e-06	-0.225371	-0.229307
hsa-mir-222-3p	KIT	4.75063e-18	-0.398961	-0.422412
hsa-mir-222-3p	MYLIP	4.08265e-07	-0.239984	-0.244757
hsa-mir-222-3p	SNX4	2.22775e-06	-0.224603	-0.228499
hsa-mir-22-3p	BRWD3	3.49895e-08	-0.260566	-0.266715
hsa-mir-22-3p	C5orf24	2.7794e-09	-0.280081	-0.28777
hsa-mir-22-3p	EFR3B	1.04112e-07	-0.251654	-0.257177
hsa-mir-22-3p	NET1	1.26395e-06	-0.22986	-0.234041
hsa-mir-22-3p	PDIK1L	2.28093e-07	-0.245028	-0.250116
hsa-mir-224-5p	FEM1B	1.8995e-06	-0.226095	-0.23007
hsa-mir-224-5p	SMAD4	1.65234e-09	-0.283904	-0.291924
hsa-mir-22-5p	FAM208A	5.4648e-12	-0.322546	-0.334486
hsa-mir-22-5p	SYNRG	7.14381e-08	-0.25477	-0.260507
hsa-mir-2355-3p	IL6ST	4.54322e-09	-0.276414	-0.283795
hsa-mir-2355-5p	FAM8A1	6.10163e-06	-0.214932	-0.218337
hsa-mir-23a-3p	HMGB2	3.78027e-07	-0.240657	-0.245471
hsa-mir-23a-3p	NLK	5.67786e-09	-0.274732	-0.281975
hsa-mir-23b-3p	HMGB2	4.20851e-09	-0.276988	-0.284417
hsa-mir-24-3p	GBA2	1.35632e-06	-0.229212	-0.233358
hsa-mir-24-3p	TOR2A	5.25301e-09	-0.27532	-0.282611
hsa-mir-25-3p	CCSER2	1.79001e-05	-0.204089	-0.206995
hsa-mir-25-3p	ITM2B	1.94212e-18	-0.403233	-0.427503
hsa-mir-2682-3p	ALDH5A1	4.85581e-06	-0.217163	-0.220677
hsa-mir-26a-5p	CDC6	3.16085e-12	-0.32597	-0.338313
hsa-mir-26a-5p	CDK8	4.18977e-06	-0.218592	-0.222177
hsa-mir-26a-5p	DEPDC1	5.63212e-09	-0.274793	-0.282041
hsa-mir-26a-5p	EZH2	9.77807e-12	-0.318858	-0.330375
hsa-mir-26a-5p	HMGA1	1.47031e-08	-0.267423	-0.274086
hsa-mir-26a-5p	KPNA2	4.26362e-11	-0.309292	-0.319762
hsa-mir-26a-5p	LOXL2	1.32008e-07	-0.249668	-0.255059
hsa-mir-26a-5p	POLR3G	5.74191e-08	-0.256559	-0.262421
hsa-mir-26a-5p	REEP4	3.03077e-07	-0.242579	-0.247513
hsa-mir-26a-5p	SFXN1	1.3172e-05	-0.207237	-0.210283
hsa-mir-26b-5p	CPSF2	8.12787e-06	-0.212098	-0.215367
hsa-mir-26b-5p	EIF4G2	1.17828e-07	-0.250621	-0.256075
hsa-mir-26b-5p	FBXO11	2.45254e-07	-0.244405	-0.249454
hsa-mir-26b-5p	G3BP2	5.34586e-06	-0.216227	-0.219694
hsa-mir-26b-5p	GNA13	7.42853e-09	-0.272689	-0.279767
hsa-mir-26b-5p	GSK3B	8.87902e-07	-0.233073	-0.237436
hsa-mir-26b-5p	GTF2A1	3.89623e-07	-0.240393	-0.245191
hsa-mir-26b-5p	KMT2C	1.41778e-05	-0.206486	-0.209498
hsa-mir-26b-5p	KPNA2	1.25505e-05	-0.207729	-0.210797
hsa-mir-26b-5p	MAPK6	3.15413e-06	-0.221315	-0.225038
hsa-mir-26b-5p	MTDH	1.01027e-05	-0.209922	-0.21309
hsa-mir-26b-5p	RFX7	8.40413e-08	-0.253431	-0.259076
hsa-mir-26b-5p	RTF1	4.24809e-06	-0.218458	-0.222036
hsa-mir-26b-5p	UGGT1	1.61315e-05	-0.205162	-0.208116
hsa-mir-26b-5p	USP9X	2.13292e-09	-0.282035	-0.289891
hsa-mir-26b-5p	WNK1	9.76608e-09	-0.270592	-0.277503
hsa-mir-27a-3p	APPBP2	5.18283e-07	-0.237884	-0.24253
hsa-mir-27a-3p	DNAJC27	7.32269e-06	-0.213134	-0.216452
hsa-mir-27a-3p	LIFR	7.34756e-06	-0.2131	-0.216417
hsa-mir-27a-3p	MBTD1	2.51032e-07	-0.244205	-0.249241
hsa-mir-27a-3p	PAIP2	2.53407e-07	-0.244124	-0.249155
hsa-mir-27a-3p	TMEM170B	8.38373e-08	-0.253451	-0.259097
hsa-mir-27b-3p	E2F7	7.8646e-06	-0.212425	-0.21571
hsa-mir-27b-3p	KIAA1551	1.85072e-06	-0.226337	-0.230325
hsa-mir-29a-3p	AKT2	1.57919e-07	-0.248158	-0.253449
hsa-mir-29a-3p	AMER1	1.72543e-05	-0.204468	-0.207392
hsa-mir-29a-3p	CAND1	5.97362e-06	-0.21514	-0.218555
hsa-mir-29a-3p	CBX2	1.76385e-06	-0.226784	-0.230797
hsa-mir-29a-3p	CCNA2	1.09333e-14	-0.359125	-0.375881
hsa-mir-29a-3p	CD276	7.29371e-06	-0.213173	-0.216493
hsa-mir-29a-3p	COL4A2	1.51803e-05	-0.205787	-0.208768
hsa-mir-29a-3p	COL5A2	4.48103e-06	-0.217942	-0.221494
hsa-mir-29a-3p	COMMD2	5.22887e-14	-0.350355	-0.365849
hsa-mir-29a-3p	DNMT3A	2.57924e-13	-0.341121	-0.355361
hsa-mir-29a-3p	DNMT3B	2.49545e-16	-0.379259	-0.399194
hsa-mir-29a-3p	KLHDC3	2.95947e-16	-0.378381	-0.398168
hsa-mir-29a-3p	NAA40	2.01311e-08	-0.26496	-0.271436
hsa-mir-29a-3p	NASP	8.15251e-08	-0.253682	-0.259344
hsa-mir-29a-3p	PPM1D	7.18983e-07	-0.234971	-0.239444
hsa-mir-29a-3p	SLC16A1	3.40703e-09	-0.278568	-0.286129
hsa-mir-29a-3p	TDG	1.54428e-21	-0.435284	-0.466398
hsa-mir-29a-3p	TET1	2.1279e-09	-0.282052	-0.28991
hsa-mir-29a-3p	TET3	3.28448e-12	-0.325732	-0.338046
hsa-mir-29a-3p	TMTC3	4.30423e-08	-0.258898	-0.264927
hsa-mir-29a-3p	TRAF4	5.53376e-10	-0.291763	-0.300492
hsa-mir-29a-3p	ZBTB5	1.01885e-05	-0.209837	-0.213001
hsa-mir-29a-3p	CDK2	2.36386e-17	-0.391139	-0.413144
hsa-mir-29b-2-5p	SFXN1	4.0668e-07	-0.240018	-0.244793
hsa-mir-29b-3p	ABCE1	1.52935e-05	-0.20571	-0.208688
hsa-mir-29b-3p	AMER1	4.45352e-07	-0.239221	-0.243947
hsa-mir-29b-3p	CAND1	6.08667e-10	-0.291089	-0.299755
hsa-mir-29b-3p	CCDC117	6.64293e-17	-0.38599	-0.40708
hsa-mir-29b-3p	CDC42	4.2331e-10	-0.293652	-0.302558
hsa-mir-29b-3p	COL2A1	2.15663e-06	-0.224908	-0.228819
hsa-mir-29b-3p	COMMD2	7.10732e-14	-0.348603	-0.363852
hsa-mir-29b-3p	FBN1	2.70597e-09	-0.280279	-0.287985
hsa-mir-29b-3p	FEM1B	8.43105e-17	-0.384789	-0.405669
hsa-mir-29b-3p	GSK3B	1.29792e-10	-0.301824	-0.311525
hsa-mir-29b-3p	ITGB1	4.08898e-10	-0.293895	-0.302824
hsa-mir-29b-3p	LIMS1	3.93939e-15	-0.364703	-0.3823
hsa-mir-29b-3p	LOX	1.80613e-08	-0.265813	-0.272353
hsa-mir-29b-3p	MORF4L1	1.81183e-15	-0.368876	-0.387121
hsa-mir-29b-3p	NID1	8.69509e-09	-0.271485	-0.278466
hsa-mir-29b-3p	NREP	8.52618e-14	-0.347558	-0.362664
hsa-mir-29b-3p	PIK3R1	1.17463e-05	-0.208401	-0.211499
hsa-mir-29b-3p	PTEN	1.73143e-07	-0.247378	-0.252618
hsa-mir-29b-3p	RNF138	5.64527e-07	-0.237127	-0.241728
hsa-mir-29b-3p	SLC16A1	6.31517e-09	-0.273925	-0.281103
hsa-mir-29b-3p	TDG	3.6516e-09	-0.278051	-0.285568
hsa-mir-29b-3p	TET1	8.60007e-12	-0.319676	-0.331286
hsa-mir-29b-3p	TGFB2	9.17648e-07	-0.232775	-0.237121
hsa-mir-29b-3p	TMTC3	3.05984e-18	-0.401069	-0.424923
hsa-mir-29b-3p	ZFP91	9.70044e-09	-0.270644	-0.277559
hsa-mir-29c-3p	ABCE1	5.23508e-12	-0.322816	-0.334787
hsa-mir-29c-3p	CCNA2	3.22654e-23	-0.451327	-0.486365
hsa-mir-29c-3p	CD276	8.89375e-14	-0.347316	-0.362388
hsa-mir-29c-3p	COL4A1	9.02194e-06	-0.211057	-0.214277
hsa-mir-29c-3p	COL5A2	3.11293e-06	-0.22144	-0.22517
hsa-mir-29c-3p	COMMD2	2.83842e-06	-0.222317	-0.226093
hsa-mir-29c-3p	DNMT3A	2.56851e-11	-0.312623	-0.32345
hsa-mir-29c-3p	DNMT3B	3.27759e-11	-0.311026	-0.321681
hsa-mir-29c-3p	DSC2	3.12349e-09	-0.279215	-0.28683
hsa-mir-29c-3p	KLHDC3	1.55147e-05	-0.205563	-0.208534
hsa-mir-29c-3p	LAMC1	1.26696e-05	-0.207633	-0.210696
hsa-mir-29c-3p	PDHX	4.09994e-06	-0.218801	-0.222396
hsa-mir-29c-3p	RCC2	1.28497e-10	-0.301892	-0.3116
hsa-mir-29c-3p	SLC16A1	6.99325e-06	-0.213589	-0.216929
hsa-mir-29c-3p	TDG	6.206e-13	-0.335907	-0.349472
hsa-mir-29c-3p	TET3	9.1512e-07	-0.2328	-0.237148
hsa-mir-29c-3p	TMEM132A	5.63828e-13	-0.336482	-0.35012
hsa-mir-29c-3p	TMTC3	4.72295e-11	-0.308614	-0.319013
hsa-mir-29c-3p	VEGFA	1.70284e-06	-0.227111	-0.231141
hsa-mir-29c-3p	ZBTB10	6.14635e-08	-0.256003	-0.261826
hsa-mir-301a-3p	CLCN3	9.61063e-06	-0.210424	-0.213615
hsa-mir-301a-3p	EOGT	9.71164e-06	-0.210319	-0.213505
hsa-mir-301a-3p	MBNL3	1.19278e-07	-0.250518	-0.255966
hsa-mir-301a-3p	PTEN	8.13361e-08	-0.253701	-0.259364
hsa-mir-301a-3p	RAB14	1.14252e-05	-0.208681	-0.211792
hsa-mir-301a-3p	TGFBR2	1.84581e-09	-0.283095	-0.291044
hsa-mir-301a-3p	ZMAT3	7.25893e-08	-0.254639	-0.260367
hsa-mir-301a-5p	IRS2	3.70721e-06	-0.219769	-0.223414
hsa-mir-301b-3p	ACSL4	4.51658e-09	-0.276458	-0.283843
hsa-mir-301b-3p	CLCN3	8.09058e-06	-0.212144	-0.215415
hsa-mir-301b-3p	DPYSL2	2.97131e-07	-0.242751	-0.247695
hsa-mir-301b-3p	EOGT	4.83994e-10	-0.292709	-0.301527
hsa-mir-301b-3p	MBNL1	8.47386e-09	-0.271682	-0.278679
hsa-mir-301b-3p	MBNL3	3.02283e-08	-0.261736	-0.267972
hsa-mir-301b-3p	MCC	1.05899e-06	-0.231475	-0.235748
hsa-mir-301b-3p	RAB14	4.14126e-06	-0.218704	-0.222295
hsa-mir-301b-3p	SECISBP2L	5.67262e-06	-0.215647	-0.219086
hsa-mir-301b-3p	SPG20	4.30202e-07	-0.239525	-0.24427
hsa-mir-301b-3p	TGFBR2	1.49486e-13	-0.344312	-0.358976
hsa-mir-301b-3p	ZBTB4	2.32626e-08	-0.263818	-0.270208
hsa-mir-301b-3p	ZMAT3	5.63153e-07	-0.237148	-0.24175
hsa-mir-301b-5p	ADPRH	5.87485e-09	-0.274474	-0.281696
hsa-mir-3065-3p	ITGA5	5.48384e-09	-0.274995	-0.282259
hsa-mir-3065-3p	LMNB1	1.8169e-17	-0.392436	-0.414677
hsa-mir-3065-3p	NAA40	3.44019e-08	-0.260702	-0.266861
hsa-mir-3065-3p	TRAM2	3.32883e-07	-0.241765	-0.246648
hsa-mir-3065-3p	UBE2V1	1.05253e-08	-0.270015	-0.27688
hsa-mir-30a-3p	FAM104A	4.30576e-08	-0.258896	-0.264924
hsa-mir-30a-3p	MTHFD2	4.45283e-15	-0.36404	-0.381535
hsa-mir-30a-5p	ATP2A2	7.35307e-09	-0.272767	-0.279851
hsa-mir-30a-5p	AVL9	5.8059e-06	-0.21542	-0.218848
hsa-mir-30a-5p	CBX2	1.81152e-07	-0.246994	-0.252209
hsa-mir-30a-5p	CBX3	3.54418e-16	-0.377449	-0.397081
hsa-mir-30a-5p	CELSR3	3.37392e-07	-0.241648	-0.246524
hsa-mir-30a-5p	DBF4	2.1304e-15	-0.368011	-0.38612
hsa-mir-30a-5p	EED	3.95796e-09	-0.277448	-0.284915
hsa-mir-30a-5p	FAM104A	1.78904e-11	-0.314975	-0.326059
hsa-mir-30a-5p	FAM91A1	3.16319e-08	-0.261374	-0.267582
hsa-mir-30a-5p	FBXO45	6.58272e-10	-0.290532	-0.299147
hsa-mir-30a-5p	LCLAT1	1.18884e-08	-0.269074	-0.275865
hsa-mir-30a-5p	2022-03-06	2.72903e-07	-0.243486	-0.248476
hsa-mir-30a-5p	MTDH	2.8187e-07	-0.243207	-0.248179
hsa-mir-30a-5p	MYBL2	1.61298e-22	-0.444756	-0.478144
hsa-mir-30a-5p	MZT1	3.06198e-07	-0.24249	-0.247418
hsa-mir-30a-5p	PAWR	8.61841e-08	-0.253222	-0.258853
hsa-mir-30a-5p	PHTF2	6.64749e-10	-0.290463	-0.299071
hsa-mir-30a-5p	RAB10	3.5587e-09	-0.278243	-0.285777
hsa-mir-30a-5p	RAD23B	6.40592e-10	-0.290726	-0.299359
hsa-mir-30a-5p	RUNX2	1.06506e-10	-0.303166	-0.313002
hsa-mir-30a-5p	SEC23A	6.79668e-11	-0.306189	-0.316335
hsa-mir-30a-5p	SIX4	5.67522e-08	-0.256654	-0.262523
hsa-mir-30a-5p	TBC1D10B	1.16355e-07	-0.250726	-0.256187
hsa-mir-30a-5p	TWF1	2.67379e-10	-0.296858	-0.306071
hsa-mir-30a-5p	VPS33A	3.3647e-10	-0.295259	-0.304318
hsa-mir-30a-5p	YWHAZ	5.90933e-15	-0.362501	-0.379762
hsa-mir-30b-3p	FBXO45	1.1169e-06	-0.23099	-0.235235
hsa-mir-30b-3p	RHOF	4.54619e-08	-0.258456	-0.264453
hsa-mir-30b-3p	TNS4	1.27111e-06	-0.229808	-0.233987
hsa-mir-30b-5p	ATP2A2	4.13353e-06	-0.218722	-0.222314
hsa-mir-30b-5p	B3GNT5	8.50558e-18	-0.396146	-0.419069
hsa-mir-30b-5p	CD2AP	2.53871e-06	-0.223373	-0.227204
hsa-mir-30b-5p	DBF4	1.42622e-13	-0.344585	-0.359286
hsa-mir-30b-5p	EED	1.96598e-08	-0.265147	-0.271636
hsa-mir-30b-5p	ERLIN1	4.05452e-24	-0.459591	-0.496792
hsa-mir-30b-5p	FAM104A	4.40694e-13	-0.337952	-0.351778
hsa-mir-30b-5p	FBXO45	1.10711e-17	-0.394863	-0.417548
hsa-mir-30b-5p	GALNT1	3.50032e-07	-0.241328	-0.246184
hsa-mir-30b-5p	GFPT2	1.14502e-12	-0.332211	-0.345311
hsa-mir-30b-5p	GLCE	2.65741e-06	-0.222942	-0.226749
hsa-mir-30b-5p	JAK1	1.5567e-05	-0.205528	-0.208498
hsa-mir-30b-5p	LCLAT1	4.74232e-11	-0.308587	-0.318983
hsa-mir-30b-5p	MIB1	4.8073e-08	-0.258004	-0.263969
hsa-mir-30b-5p	MTDH	2.18293e-07	-0.245404	-0.250516
hsa-mir-30b-5p	MYBL2	2.47792e-09	-0.28093	-0.288692
hsa-mir-30b-5p	MZT1	2.98838e-15	-0.366195	-0.384021
hsa-mir-30b-5p	NRBP1	3.13272e-11	-0.311323	-0.322009
hsa-mir-30b-5p	PCGF5	2.00639e-07	-0.246124	-0.251283
hsa-mir-30b-5p	PGM3	2.29656e-11	-0.313353	-0.324259
hsa-mir-30b-5p	PICALM	1.07029e-12	-0.33262	-0.345772
hsa-mir-30b-5p	PIP4K2A	8.30611e-07	-0.233675	-0.238073
hsa-mir-30b-5p	PPP1R12A	4.09687e-14	-0.351741	-0.367429
hsa-mir-30b-5p	PPP1R2	1.34561e-05	-0.20702	-0.210055
hsa-mir-30b-5p	PRDM1	5.78757e-07	-0.236906	-0.241493
hsa-mir-30b-5p	PSMD7	1.10963e-05	-0.208977	-0.212101
hsa-mir-30b-5p	RAB10	1.07265e-21	-0.436833	-0.46831
hsa-mir-30b-5p	RAD23B	3.06338e-11	-0.31147	-0.322172
hsa-mir-30b-5p	RAP1B	1.15018e-09	-0.286534	-0.294786
hsa-mir-30b-5p	RFX7	3.46783e-08	-0.260638	-0.266792
hsa-mir-30b-5p	SEC24A	1.09673e-11	-0.318125	-0.329559
hsa-mir-30b-5p	SERPINE1	5.23964e-10	-0.292149	-0.300914
hsa-mir-30b-5p	TAOK1	7.06903e-09	-0.273068	-0.280176
hsa-mir-30b-5p	TFDP1	2.17555e-10	-0.298285	-0.307636
hsa-mir-30b-5p	TWF1	3.4092e-26	-0.477815	-0.520148
hsa-mir-30b-5p	TXNDC5	1.61508e-05	-0.20515	-0.208103
hsa-mir-30b-5p	UBE3C	6.89594e-10	-0.290202	-0.298786
hsa-mir-30b-5p	USP37	3.6663e-11	-0.310288	-0.320864
hsa-mir-30b-5p	VPS33A	8.42137e-07	-0.23355	-0.237941
hsa-mir-30b-5p	XPO1	3.51284e-07	-0.241297	-0.246151
hsa-mir-30b-5p	ZDHHC20	1.05105e-18	-0.406129	-0.430967
hsa-mir-30c-2-3p	MARCKSL1	6.56585e-06	-0.214211	-0.217581
hsa-mir-30c-2-3p	NAV1	1.22561e-09	-0.286075	-0.294286
hsa-mir-30c-5p	ADO	1.56738e-07	-0.248221	-0.253516
hsa-mir-30c-5p	ATP2A2	1.1251e-07	-0.251007	-0.256487
hsa-mir-30c-5p	B3GNT5	3.00291e-08	-0.261789	-0.268028
hsa-mir-30c-5p	CAPZA1	6.04687e-08	-0.256136	-0.261969
hsa-mir-30c-5p	CD2AP	1.09838e-06	-0.231143	-0.235396
hsa-mir-30c-5p	CUL2	6.93999e-11	-0.306049	-0.316181
hsa-mir-30c-5p	DBF4	6.31856e-12	-0.32163	-0.333465
hsa-mir-30c-5p	ERLIN1	7.231e-14	-0.348504	-0.36374
hsa-mir-30c-5p	FAM104A	2.27941e-14	-0.355042	-0.371201
hsa-mir-30c-5p	FAM91A1	2.69984e-09	-0.280296	-0.288003
hsa-mir-30c-5p	FBXO45	2.33921e-10	-0.297784	-0.307086
hsa-mir-30c-5p	GALNT1	3.55158e-08	-0.260446	-0.266587
hsa-mir-30c-5p	HNRNPC	7.5245e-11	-0.305507	-0.315583
hsa-mir-30c-5p	LCLAT1	7.95103e-11	-0.305137	-0.315175
hsa-mir-30c-5p	LCOR	8.17081e-08	-0.253663	-0.259324
hsa-mir-30c-5p	MIB1	7.11073e-08	-0.254808	-0.260548
hsa-mir-30c-5p	MTDH	5.02778e-20	-0.420071	-0.447778
hsa-mir-30c-5p	MYBL2	2.74184e-10	-0.296684	-0.305879
hsa-mir-30c-5p	MZT1	1.90207e-14	-0.356053	-0.372359
hsa-mir-30c-5p	NFYB	9.89944e-08	-0.252073	-0.257625
hsa-mir-30c-5p	PCGF5	6.33471e-08	-0.255756	-0.261562
hsa-mir-30c-5p	PGM3	7.40674e-07	-0.234705	-0.239163
hsa-mir-30c-5p	PHTF2	6.97786e-06	-0.213611	-0.216952
hsa-mir-30c-5p	PICALM	1.77788e-07	-0.247153	-0.252379
hsa-mir-30c-5p	PPP1R12A	1.27697e-10	-0.301934	-0.311646
hsa-mir-30c-5p	PRDM1	5.94117e-07	-0.236673	-0.241247
hsa-mir-30c-5p	PSMD7	7.34745e-07	-0.234777	-0.239239
hsa-mir-30c-5p	RAB10	8.5025e-18	-0.396147	-0.419071
hsa-mir-30c-5p	RAD23B	2.94013e-17	-0.39006	-0.41187
hsa-mir-30c-5p	RAP1B	1.01235e-05	-0.209901	-0.213068
hsa-mir-30c-5p	RUNX2	3.50546e-06	-0.220306	-0.223978
hsa-mir-30c-5p	SEC24A	1.99793e-12	-0.328807	-0.34149
hsa-mir-30c-5p	TAOK1	9.06608e-11	-0.304254	-0.314201
hsa-mir-30c-5p	TFDP1	1.22307e-09	-0.28609	-0.294302
hsa-mir-30c-5p	TWF1	5.05117e-18	-0.398666	-0.422061
hsa-mir-30c-5p	UBE3C	1.36856e-07	-0.249365	-0.254735
hsa-mir-30c-5p	USP37	7.82589e-10	-0.2893	-0.297802
hsa-mir-30c-5p	ZDHHC20	1.42395e-09	-0.284987	-0.293102
hsa-mir-30d-5p	ATG5	1.06632e-07	-0.251454	-0.256965
hsa-mir-30d-5p	AVL9	2.42456e-07	-0.244504	-0.249559
hsa-mir-30d-5p	DBF4	9.82488e-21	-0.427298	-0.456587
hsa-mir-30d-5p	EED	1.04893e-12	-0.332743	-0.345909
hsa-mir-30d-5p	ERLIN1	5.66295e-13	-0.336455	-0.35009
hsa-mir-30d-5p	FAM104A	5.56319e-08	-0.256817	-0.262697
hsa-mir-30d-5p	FBXO45	3.57644e-24	-0.460083	-0.497417
hsa-mir-30d-5p	GCLC	5.29294e-09	-0.275263	-0.282549
hsa-mir-30d-5p	MKRN3	3.58812e-06	-0.220083	-0.223743
hsa-mir-30d-5p	MYBL2	1.78449e-23	-0.45371	-0.489362
hsa-mir-30d-5p	MZT1	1.63207e-11	-0.315569	-0.326718
hsa-mir-30d-5p	NRBP1	4.10812e-17	-0.388396	-0.40991
hsa-mir-30d-5p	PGM3	6.32566e-08	-0.255768	-0.261575
hsa-mir-30d-5p	PICALM	1.11061e-09	-0.286787	-0.295061
hsa-mir-30d-5p	PPP1R12A	4.91625e-09	-0.27582	-0.283152
hsa-mir-30d-5p	PSMD7	3.90185e-08	-0.25969	-0.265776
hsa-mir-30d-5p	RAB10	1.05497e-11	-0.318373	-0.329836
hsa-mir-30d-5p	RAD23B	5.79996e-07	-0.236887	-0.241473
hsa-mir-30d-5p	RUNX2	1.8938e-06	-0.226123	-0.230099
hsa-mir-30d-5p	SLC38A7	6.49234e-11	-0.306496	-0.316673
hsa-mir-30d-5p	TBC1D10B	1.37877e-07	-0.249302	-0.254669
hsa-mir-30d-5p	TFDP1	1.10206e-07	-0.251179	-0.256671
hsa-mir-30d-5p	TWF1	1.5718e-18	-0.404234	-0.428699
hsa-mir-30d-5p	UBE3C	2.66796e-06	-0.222904	-0.22671
hsa-mir-30d-5p	VPS33A	8.64906e-11	-0.304571	-0.31455
hsa-mir-30d-5p	XPO1	1.23746e-05	-0.207872	-0.210947
hsa-mir-30e-3p	ITGA5	3.78516e-06	-0.21957	-0.223204
hsa-mir-30e-3p	KRAS	2.99278e-08	-0.261816	-0.268057
hsa-mir-30e-3p	MTHFD2	1.07096e-07	-0.251418	-0.256926
hsa-mir-30e-5p	CBX2	6.65376e-07	-0.235664	-0.240178
hsa-mir-30e-5p	MYBL2	4.0014e-07	-0.24016	-0.244944
hsa-mir-30e-5p	NRBP1	6.51609e-09	-0.273687	-0.280846
hsa-mir-30e-5p	SLC38A7	3.32962e-10	-0.295332	-0.304398
hsa-mir-30e-5p	TBC1D10B	1.27181e-06	-0.229803	-0.233981
hsa-mir-31-5p	PRKCE	7.40645e-10	-0.289693	-0.298231
hsa-mir-31-5p	STK40	5.91632e-11	-0.307116	-0.317358
hsa-mir-32-5p	ARRDC4	1.14635e-05	-0.208648	-0.211757
hsa-mir-32-5p	ITGAV	2.8187e-07	-0.243207	-0.248179
hsa-mir-32-5p	LHFPL2	7.88548e-06	-0.212399	-0.215682
hsa-mir-32-5p	MYO5A	1.05978e-05	-0.20944	-0.212586
hsa-mir-32-5p	NPTN	3.62479e-06	-0.219985	-0.22364
hsa-mir-32-5p	OSBPL8	1.12285e-05	-0.208857	-0.211976
hsa-mir-32-5p	PIK3AP1	2.87113e-06	-0.222209	-0.225978
hsa-mir-32-5p	UBE2Z	5.82615e-06	-0.215385	-0.218812
hsa-mir-335-3p	CYLD	1.83381e-06	-0.226422	-0.230415
hsa-mir-335-3p	VCAN	1.08955e-05	-0.209161	-0.212294
hsa-mir-335-3p	ZCCHC24	1.31215e-06	-0.229517	-0.233679
hsa-mir-338-3p	ACVR1	4.327e-06	-0.21828	-0.22185
hsa-mir-338-3p	SGTB	4.50464e-07	-0.23912	-0.243841
hsa-mir-338-3p	ZWINT	2.12776e-09	-0.282052	-0.289911
hsa-mir-338-5p	ADM	5.52566e-10	-0.291774	-0.300504
hsa-mir-339-5p	PAFAH1B1	7.7833e-06	-0.212529	-0.215818
hsa-mir-342-3p	ACVR1B	6.36581e-06	-0.214516	-0.2179
hsa-mir-342-3p	SLC30A9	5.26899e-06	-0.216368	-0.219843
hsa-mir-342-3p	TMEM33	3.16306e-07	-0.242209	-0.247119
hsa-mir-34a-5p	ACSL4	1.01833e-05	-0.209842	-0.213006
hsa-mir-34a-5p	ADO	7.33813e-10	-0.289759	-0.298303
hsa-mir-34a-5p	CCNE2	4.61972e-07	-0.238899	-0.243606
hsa-mir-34a-5p	GMFB	3.07861e-11	-0.311437	-0.322136
hsa-mir-34a-5p	LRRC40	2.37617e-12	-0.327739	-0.340293
hsa-mir-34a-5p	METAP1	1.61074e-06	-0.227626	-0.231685
hsa-mir-34a-5p	MYCN	2.24678e-07	-0.245157	-0.250254
hsa-mir-34a-5p	SGPP1	4.30042e-06	-0.21834	-0.221912
hsa-mir-34a-5p	TSN	1.20132e-11	-0.317541	-0.32891
hsa-mir-34c-5p	MYCN	5.68181e-06	-0.215631	-0.21907
hsa-mir-361-5p	SMAD2	3.59948e-06	-0.220052	-0.223711
hsa-mir-362-3p	MESDC2	1.65764e-07	-0.247747	-0.253011
hsa-mir-362-3p	SLC44A1	2.33867e-08	-0.263776	-0.270163
hsa-mir-362-5p	HSP90AA1	2.91405e-06	-0.222068	-0.22583
hsa-mir-365a-3p	MYLIP	2.44553e-06	-0.223726	-0.227575
hsa-mir-365b-3p	MYLIP	2.44553e-06	-0.223726	-0.227575
hsa-mir-365a-3p	SLC43A3	5.79602e-08	-0.256482	-0.262339
hsa-mir-3662	CCSER2	1.715e-05	-0.204531	-0.207457
hsa-mir-3662	FEM1C	1.08452e-05	-0.209208	-0.212343
hsa-mir-374a-5p	CAMSAP2	1.68206e-06	-0.227225	-0.231261
hsa-mir-374b-5p	VEGFA	1.22485e-06	-0.230148	-0.234345
hsa-mir-424-5p	AGO4	7.62141e-08	-0.254237	-0.259938
hsa-mir-424-5p	ASH1L	1.10078e-05	-0.209058	-0.212186
hsa-mir-424-5p	CARD10	2.56298e-09	-0.280681	-0.288421
hsa-mir-424-5p	CCDC88C	5.90457e-07	-0.236728	-0.241305
hsa-mir-424-5p	CPEB3	1.78329e-07	-0.247128	-0.252351
hsa-mir-424-5p	FBXL20	3.6146e-06	-0.220012	-0.223669
hsa-mir-424-5p	MTHFR	1.48872e-05	-0.205986	-0.208976
hsa-mir-424-5p	PNISR	7.0717e-06	-0.213479	-0.216813
hsa-mir-424-5p	RASEF	2.56075e-07	-0.244034	-0.249059
hsa-mir-424-5p	SIDT2	2.45836e-07	-0.244385	-0.249432
hsa-mir-424-5p	SREK1	1.95026e-06	-0.225849	-0.229811
hsa-mir-424-5p	TRAK1	2.35184e-09	-0.281315	-0.28911
hsa-mir-424-5p	UBN2	5.20122e-07	-0.237852	-0.242497
hsa-mir-425-5p	ARIH1	1.17137e-06	-0.230556	-0.234776
hsa-mir-425-5p	MAP3K5	5.25723e-07	-0.237758	-0.242396
hsa-mir-429	NRBP1	1.00315e-07	-0.251963	-0.257508
hsa-mir-429	RASSF8	1.77055e-05	-0.204202	-0.207113
hsa-mir-429	SEC23A	1.19564e-11	-0.317572	-0.328944
hsa-mir-429	SEC24A	1.45152e-07	-0.248869	-0.254207
hsa-mir-429	SHCBP1	3.33749e-09	-0.278722	-0.286296
hsa-mir-429	ZEB1	3.55497e-10	-0.294875	-0.303897
hsa-mir-429	ZFPM2	2.88736e-09	-0.279798	-0.287463
hsa-mir-4434	GIGYF1	6.61338e-07	-0.235718	-0.240236
hsa-mir-454-3p	ACSL4	2.04732e-06	-0.225395	-0.229332
hsa-mir-454-3p	ACVR1	1.86884e-06	-0.226246	-0.23023
hsa-mir-454-3p	CLCN3	9.62674e-10	-0.287816	-0.296183
hsa-mir-454-3p	HBP1	8.82524e-06	-0.211277	-0.214508
hsa-mir-454-3p	PAFAH1B2	1.2352e-06	-0.230071	-0.234264
hsa-mir-454-3p	PTPRG	1.34625e-05	-0.207015	-0.21005
hsa-mir-454-3p	RAB14	8.02259e-06	-0.212228	-0.215503
hsa-mir-454-3p	TGFBR2	6.6809e-08	-0.25532	-0.261096
hsa-mir-454-3p	ZMAT3	8.53937e-09	-0.271623	-0.278616
hsa-mir-4677-3p	CXXC5	8.16808e-07	-0.233825	-0.238232
hsa-mir-4709-3p	HNRNPF	6.89468e-06	-0.213729	-0.217076
hsa-mir-4709-3p	SRSF1	4.04088e-07	-0.240074	-0.244853
hsa-mir-4709-3p	ZNF239	1.74301e-08	-0.266092	-0.272654
hsa-mir-4713-5p	ZCCHC24	1.33589e-05	-0.207094	-0.210133
hsa-mir-4724-5p	SLC35G2	1.7035e-05	-0.204601	-0.207529
hsa-mir-4756-3p	GGA2	3.36045e-06	-0.22071	-0.224402
hsa-mir-4802-3p	CREBL2	9.46621e-07	-0.232494	-0.236824
hsa-mir-484	CMPK1	1.07053e-05	-0.209339	-0.21248
hsa-mir-484	ZNF322	4.78287e-07	-0.238593	-0.243281
hsa-mir-497-5p	ACTR2	3.49443e-07	-0.241343	-0.246199
hsa-mir-497-5p	ATP5G3	3.77019e-11	-0.310104	-0.320661
hsa-mir-497-5p	BZW1	1.30968e-15	-0.370602	-0.38912
hsa-mir-497-5p	CALU	2.80596e-07	-0.243246	-0.248221
hsa-mir-497-5p	CCNE1	2.67493e-09	-0.280365	-0.288078
hsa-mir-497-5p	CD2AP	1.5904e-05	-0.205308	-0.208268
hsa-mir-497-5p	CDC25A	1.0446e-15	-0.371798	-0.390508
hsa-mir-497-5p	CDCA4	3.74422e-10	-0.294512	-0.3035
hsa-mir-497-5p	CEP55	1.21163e-17	-0.394422	-0.417026
hsa-mir-497-5p	CHEK1	3.8282e-16	-0.377049	-0.396616
hsa-mir-497-5p	CLSPN	6.5217e-16	-0.374274	-0.393384
hsa-mir-497-5p	E2F7	1.50567e-08	-0.267237	-0.273886
hsa-mir-497-5p	IPPK	1.5304e-05	-0.205703	-0.208681
hsa-mir-497-5p	KIF23	5.61558e-20	-0.419575	-0.447176
hsa-mir-497-5p	KPNA1	2.62146e-06	-0.22307	-0.226885
hsa-mir-497-5p	MAP2K1	1.17489e-05	-0.208399	-0.211497
hsa-mir-497-5p	MOB4	1.64509e-07	-0.247812	-0.25308
hsa-mir-497-5p	PDIA6	7.11332e-10	-0.289981	-0.298545
hsa-mir-497-5p	PPIL1	9.16481e-11	-0.304181	-0.31412
hsa-mir-497-5p	PRDM4	1.60024e-05	-0.205245	-0.208202
hsa-mir-497-5p	PSAT1	8.07486e-06	-0.212163	-0.215435
hsa-mir-497-5p	RAD23B	7.42205e-12	-0.320612	-0.332329
hsa-mir-497-5p	RPS6KB1	2.47584e-13	-0.341362	-0.355633
hsa-mir-497-5p	SBNO1	1.93447e-09	-0.282751	-0.29067
hsa-mir-497-5p	SEC24A	6.05235e-07	-0.236508	-0.241072
hsa-mir-497-5p	SERBP1	3.72963e-07	-0.240775	-0.245596
hsa-mir-497-5p	SNRPB2	2.98476e-06	-0.22184	-0.225591
hsa-mir-497-5p	TAOK1	2.3342e-06	-0.224165	-0.228037
hsa-mir-497-5p	TLK1	2.56675e-12	-0.327262	-0.339758
hsa-mir-497-5p	UBE2V1	4.59921e-07	-0.238938	-0.243647
hsa-mir-497-5p	USP15	1.16128e-06	-0.230635	-0.23486
hsa-mir-497-5p	YWHAQ	2.78837e-15	-0.366567	-0.384452
hsa-mir-500a-5p	ZDHHC20	1.6073e-10	-0.300365	-0.30992
hsa-mir-500b-3p	FGF1	1.42494e-07	-0.249025	-0.254373
hsa-mir-500b-5p	HSP90AA1	8.36991e-08	-0.253464	-0.259112
hsa-mir-5010-3p	YTHDF3	1.77532e-05	-0.204174	-0.207084
hsa-mir-503-5p	CREBL2	4.77918e-08	-0.258051	-0.26402
hsa-mir-511-3p	ATP2A2	4.69233e-06	-0.217495	-0.221026
hsa-mir-511-3p	KLHL23	9.26216e-07	-0.232691	-0.237032
hsa-mir-511-3p	MAPK6	1.71002e-07	-0.247484	-0.25273
hsa-mir-511-3p	OTX1	3.57541e-06	-0.220117	-0.223779
hsa-mir-512-3p	DAZAP2	1.33437e-05	-0.207105	-0.210145
hsa-mir-514b-5p	YTHDF3	1.74923e-05	-0.204327	-0.207244
hsa-mir-517-5p	TERF2IP	7.26703e-06	-0.213209	-0.216531
hsa-mir-518c-5p	STEAP3	7.4508e-07	-0.234651	-0.239106
hsa-mir-519d-3p	TXNIP	1.16438e-05	-0.20849	-0.211592
hsa-mir-519d-3p	ZBTB7A	6.1656e-06	-0.21483	-0.218229
hsa-mir-520c-3p	IRF2	1.2072e-05	-0.208124	-0.211209
hsa-mir-520f-3p	IRF2	1.08409e-07	-0.251317	-0.256818
hsa-mir-545-5p	CCND2	5.29798e-06	-0.216315	-0.219786
hsa-mir-545-5p	CNOT6L	1.51139e-06	-0.228215	-0.232306
hsa-mir-548aw	CEP55	6.70311e-07	-0.235598	-0.240108
hsa-mir-548b-3p	DYRK2	3.48014e-06	-0.220375	-0.224051
hsa-mir-548d-3p	TSPAN3	3.13822e-10	-0.295745	-0.30485
hsa-mir-548e-3p	ZFP36L1	1.54621e-08	-0.26703	-0.273663
hsa-mir-548f-3p	GPC4	8.07022e-08	-0.253766	-0.259434
hsa-mir-548f-3p	ILDR1	3.81087e-07	-0.240587	-0.245397
hsa-mir-548y	AQP3	1.46983e-05	-0.206117	-0.209113
hsa-mir-550a-5p	LIMD1	4.17599e-09	-0.277047	-0.28448
hsa-mir-5698	ZBTB7A	1.80259e-06	-0.226582	-0.230584
hsa-mir-582-5p	RAB33B	2.11707e-06	-0.225081	-0.229002
hsa-mir-584-5p	FOXA1	1.12736e-11	-0.317948	-0.329363
hsa-mir-584-5p	ZNF512B	8.18961e-11	-0.304938	-0.314955
hsa-mir-590-3p	FAM161B	1.96332e-06	-0.225786	-0.229745
hsa-mir-590-5p	MBNL1	7.37976e-09	-0.27274	-0.279821
hsa-mir-592	ERBB3	4.21263e-06	-0.218539	-0.222121
hsa-mir-616-3p	RBM43	5.02801e-06	-0.216824	-0.220321
hsa-mir-616-5p	AMOT	8.35394e-06	-0.211825	-0.215081
hsa-mir-616-5p	ARID5B	6.31829e-07	-0.236125	-0.240667
hsa-mir-616-5p	CYP20A1	3.8574e-06	-0.219388	-0.223013
hsa-mir-616-5p	SH3D19	2.39083e-07	-0.244624	-0.249687
hsa-mir-629-3p	KCNQ3	5.13655e-07	-0.237963	-0.242614
hsa-mir-629-3p	MBNL1	9.62747e-06	-0.210406	-0.213596
hsa-mir-629-3p	MYOCD	2.81387e-08	-0.262308	-0.268585
hsa-mir-6507-5p	PRC1	3.78112e-10	-0.294443	-0.303425
hsa-mir-6507-5p	RACGAP1	5.43553e-09	-0.275062	-0.282332
hsa-mir-6516-3p	SPTY2D1	1.14993e-05	-0.208616	-0.211724
hsa-mir-660-5p	GALNT7	7.82946e-08	-0.254015	-0.259701
hsa-mir-664a-3p	KIAA1211	6.06135e-08	-0.256117	-0.261948
hsa-mir-675-5p	RUNX1	1.09759e-06	-0.231149	-0.235403
hsa-mir-6842-3p	TMEM184A	2.60185e-06	-0.223141	-0.22696
hsa-mir-6851-5p	RAP1GDS1	1.5811e-05	-0.205368	-0.208331
hsa-mir-6860	ACVR2A	1.48239e-05	-0.20603	-0.209022
hsa-mir-6878-5p	CREBL2	9.60651e-07	-0.23236	-0.236683
hsa-mir-708-5p	RANBP2	1.68999e-05	-0.204683	-0.207615
hsa-mir-7-5p	COLEC12	2.72295e-07	-0.243505	-0.248497
hsa-mir-7-5p	CRTAP	1.06636e-10	-0.303157	-0.312993
hsa-mir-7-5p	IGSF8	5.214e-06	-0.21647	-0.21995
hsa-mir-7-5p	NR1H2	1.75877e-12	-0.32959	-0.342369
hsa-mir-7-5p	PRDM6	9.98977e-08	-0.251998	-0.257545
hsa-mir-7-5p	RBMS3	6.84695e-09	-0.273311	-0.280438
hsa-mir-7-5p	TMEM43	3.29859e-06	-0.220888	-0.224589
hsa-mir-7-5p	ZBTB22	4.44249e-10	-0.293312	-0.302187
hsa-mir-760	STEAP3	1.48317e-07	-0.248687	-0.254013
hsa-mir-769-3p	GALNT10	1.92444e-06	-0.225973	-0.229942
hsa-mir-7705	CYGB	4.13957e-07	-0.239862	-0.244628
hsa-mir-7974	ZBTB4	7.06289e-15	-0.361527	-0.378641
hsa-mir-92a-3p	CNEP1R1	6.26772e-09	-0.273983	-0.281165
hsa-mir-92a-3p	DNAJB9	1.59278e-09	-0.284172	-0.292215
hsa-mir-92a-3p	FNDC3B	4.78705e-06	-0.217302	-0.220822
hsa-mir-92a-3p	GRAMD3	1.31222e-08	-0.268308	-0.27504
hsa-mir-92a-3p	KAT2B	1.25076e-07	-0.250121	-0.255541
hsa-mir-92a-3p	LHFPL2	6.21469e-10	-0.290941	-0.299594
hsa-mir-92a-3p	MAN2A1	1.38213e-05	-0.206746	-0.20977
hsa-mir-92a-3p	MYO5A	9.16214e-09	-0.271083	-0.278033
hsa-mir-92a-3p	PIK3AP1	7.50311e-07	-0.234589	-0.23904
hsa-mir-92a-3p	PTEN	1.0437e-07	-0.251633	-0.257156
hsa-mir-92a-3p	RAB8B	6.21717e-06	-0.214748	-0.218144
hsa-mir-92b-3p	LHFPL2	2.21701e-06	-0.224649	-0.228547
hsa-mir-93-5p	ARAP2	1.71342e-06	-0.227054	-0.231081
hsa-mir-93-5p	ARHGAP1	2.58558e-06	-0.223201	-0.227022
hsa-mir-93-5p	ATL3	3.69303e-13	-0.339001	-0.352964
hsa-mir-93-5p	BMPR2	2.45209e-16	-0.37935	-0.3993
hsa-mir-93-5p	CCND1	1.95319e-07	-0.246353	-0.251527
hsa-mir-93-5p	CCSER2	5.9297e-09	-0.274403	-0.281619
hsa-mir-93-5p	CHD9	2.25998e-08	-0.264047	-0.270454
hsa-mir-93-5p	CMPK1	4.14255e-07	-0.239856	-0.244622
hsa-mir-93-5p	CNOT6L	4.43085e-07	-0.239266	-0.243995
hsa-mir-93-5p	CYBRD1	3.85521e-19	-0.410801	-0.436575
hsa-mir-93-5p	DAB2	2.97467e-12	-0.326348	-0.338735
hsa-mir-93-5p	DNAJB9	1.50187e-07	-0.248582	-0.2539
hsa-mir-93-5p	DPYSL2	2.31441e-11	-0.313303	-0.324203
hsa-mir-93-5p	EEA1	1.0751e-07	-0.251386	-0.256892
hsa-mir-93-5p	EFCAB14	4.95585e-15	-0.363459	-0.380865
hsa-mir-93-5p	ERAP1	8.33837e-10	-0.288846	-0.297307
hsa-mir-93-5p	FBXL5	1.27963e-05	-0.207532	-0.210591
hsa-mir-93-5p	FCHO2	1.51766e-17	-0.39332	-0.415722
hsa-mir-93-5p	FEM1C	3.49482e-08	-0.260575	-0.266726
hsa-mir-93-5p	FOXQ1	2.16777e-09	-0.281915	-0.289762
hsa-mir-93-5p	FRS2	1.30707e-05	-0.207316	-0.210365
hsa-mir-93-5p	FYCO1	1.46048e-10	-0.301019	-0.31064
hsa-mir-93-5p	HEG1	3.28756e-08	-0.261065	-0.267251
hsa-mir-93-5p	IFNAR1	3.47557e-08	-0.26062	-0.266773
hsa-mir-93-5p	JAK1	1.07669e-09	-0.28701	-0.295305
hsa-mir-93-5p	KAT2B	6.78852e-07	-0.235485	-0.239988
hsa-mir-93-5p	KLF9	1.17949e-08	-0.269135	-0.275931
hsa-mir-93-5p	LAPTM4A	1.15286e-07	-0.250803	-0.256269
hsa-mir-93-5p	LYSMD3	1.86378e-06	-0.226271	-0.230256
hsa-mir-93-5p	LYST	1.28223e-05	-0.207511	-0.210569
hsa-mir-93-5p	MAP3K2	2.8806e-06	-0.222177	-0.225945
hsa-mir-93-5p	MCC	1.42964e-07	-0.248997	-0.254343
hsa-mir-93-5p	PKD2	1.05268e-05	-0.209508	-0.212657
hsa-mir-93-5p	PURA	1.07167e-10	-0.303124	-0.312956
hsa-mir-93-5p	RB1	1.01264e-12	-0.332956	-0.346149
hsa-mir-93-5p	REEP3	1.09755e-09	-0.286872	-0.295154
hsa-mir-93-5p	RNF145	2.83715e-07	-0.24315	-0.24812
hsa-mir-93-5p	SESN3	2.97859e-09	-0.279568	-0.287213
hsa-mir-93-5p	SH3PXD2A	7.45974e-07	-0.234641	-0.239095
hsa-mir-93-5p	SHOC2	2.594e-13	-0.341088	-0.355323
hsa-mir-93-5p	SLAIN2	1.95416e-07	-0.246349	-0.251522
hsa-mir-93-5p	SNTB2	2.74314e-08	-0.26251	-0.268803
hsa-mir-93-5p	SPRED1	2.59731e-15	-0.366949	-0.384892
hsa-mir-93-5p	STAT3	9.94393e-06	-0.210081	-0.213256
hsa-mir-93-5p	STK17B	9.60497e-15	-0.359839	-0.376701
hsa-mir-93-5p	TGFBR2	2.39541e-17	-0.391074	-0.413067
hsa-mir-93-5p	TMEM127	3.4773e-08	-0.260616	-0.266769
hsa-mir-93-5p	TMEM167A	1.72226e-06	-0.227006	-0.23103
hsa-mir-93-5p	TXNIP	1.5593e-11	-0.315863	-0.327045
hsa-mir-93-5p	UBE2J1	1.74197e-05	-0.20437	-0.207289
hsa-mir-93-5p	VPS13C	1.29788e-07	-0.24981	-0.255211
hsa-mir-93-5p	ZBTB4	5.69042e-07	-0.237056	-0.241653
hsa-mir-93-5p	ZBTB7A	1.1985e-06	-0.230347	-0.234555
hsa-mir-940	AHCYL2	1.96428e-09	-0.282639	-0.290548
hsa-mir-940	RAPGEF6	5.72006e-06	-0.215565	-0.219001
hsa-mir-940	WHAMM	5.65617e-09	-0.274761	-0.282006
hsa-mir-942-5p	TNS1	2.17573e-08	-0.264347	-0.270777
hsa-mir-9-5p	CCNDBP1	2.90804e-09	-0.279746	-0.287406
hsa-mir-9-5p	CCNG1	4.19881e-07	-0.239738	-0.244496
hsa-mir-9-5p	FOXP1	2.88699e-09	-0.279799	-0.287464
hsa-mir-9-5p	LDLRAP1	2.79195e-06	-0.222474	-0.226257
hsa-mir-9-5p	MAP3K3	9.88602e-06	-0.21014	-0.213318
hsa-mir-9-5p	TGFBR2	2.47754e-12	-0.32748	-0.340003
hsa-mir-96-5p	FOXO1	1.23998e-19	-0.415999	-0.442843
hsa-mir-96-5p	JAZF1	3.80753e-11	-0.310039	-0.320589
hsa-mir-96-5p	MAP3K3	1.77925e-06	-0.226703	-0.230712
hsa-mir-96-5p	MORF4L1	3.63514e-08	-0.260259	-0.266387
hsa-mir-96-5p	PRKAR1A	2.84312e-07	-0.243132	-0.2481
hsa-mir-96-5p	ZEB1	1.41805e-20	-0.425689	-0.45462
hsa-mir-98-5p	BIN3	6.22884e-08	-0.255894	-0.26171
hsa-mir-98-5p	CDC34	3.11067e-06	-0.221447	-0.225177
hsa-mir-98-5p	GGA3	2.61487e-08	-0.262891	-0.269212
hsa-mir-98-5p	KIAA0930	1.58021e-05	-0.205374	-0.208337
hsa-mir-98-5p	KMT2D	4.96732e-06	-0.216942	-0.220445
hsa-mir-98-5p	PCGF3	8.98784e-09	-0.271231	-0.278192
hsa-mir-98-5p	SEMA4C	1.37672e-06	-0.229075	-0.233213
hsa-mir-98-5p	STAT2	5.12934e-10	-0.2923	-0.301079
hsa-mir-99a-5p	AGO2	1.07138e-10	-0.303126	-0.312958

## Sheet: Table S3 
Supplementary Table S3. Results of pathway enrichment analysis of METcor genes.
ID	Description	GeneRatio	BgRatio	pvalue	p.adjust	qvalue	geneID	Count
GOBP_REGIONALIZATION	GOBP REGIONALIZATION	51/906	351/18578	2.50413e-12	1.38053e-08	1.20277e-08	HOXB9/DMRTA2/SMO/PBX1/PLXNA2/ALDH1A2/TBX18/OSR1/FGFR2/SFRP1/PITX2/OTX1/SIX1/DZIP1L/HNF1B/HOXB4/HOXC4/VAX2/FOXB1/TCF15/FOXD1/ASCL1/HOXD8/MEF2C/OVOL2/IRX2/TDRD5/BARX1/HOXA7/IRX1/HOXB7/FOXA2/BMPR1B/MSX2/FUZ/BASP1/TBX3/LRP4/HOXA4/FOXJ1/HOXA10/COBL/BMP4/BMP2/PCSK6/AXIN2/HOXD4/TDRD10/HOXC9/FOXA1/BMPR1A	51
GOBP_PATTERN_SPECIFICATION_PROCESS	GOBP PATTERN SPECIFICATION PROCESS	59/906	460/18578	9.9833e-12	2.7519e-08	2.39757e-08	HOXB9/DMRTA2/SMO/PBX1/SIM2/PLXNA2/ALDH1A2/TBX18/OSR1/FGFR2/SFRP1/PITX2/OTX1/SIX1/DZIP1L/HNF1B/HOXB4/HOXC4/VAX2/FOXB1/TCF15/FOXD1/ASCL1/HOXD8/MEF2C/OVOL2/IRX2/TDRD5/BARX1/HOXA7/IRX1/HOXB7/FOXA2/BMPR1B/MSX2/VANGL2/MEIS2/FUZ/BASP1/GJA1/BBS5/BMP7/TBX3/LRP4/HOXA4/FOXJ1/HOXA10/COBL/BMP4/BMP2/PCSK6/AXIN2/HOXD4/TDRD10/HOXC9/TBX5/FOXA1/ENG/BMPR1A	59
GOBP_UROGENITAL_SYSTEM_DEVELOPMENT	GOBP UROGENITAL SYSTEM DEVELOPMENT	49/906	353/18578	3.61881e-11	6.65016e-08	5.7939e-08	PTK7/SMO/PBX1/KLF15/ALDH1A2/TBX18/OSR1/FGFR2/SFRP1/SOX9/SIX1/AKR1B1/HNF1B/FOXB1/DACT2/PROM1/RARB/FOXD1/ID4/MEF2C/PROX1/IRX2/TACSTD2/HPGD/IRX1/FREM2/PYGO1/HOXB7/EPCAM/VANGL2/BASP1/SOX11/GATA3/BCL2/BMP7/ALOX15B/LRP4/SDC1/FOXJ1/HOXA10/PRLR/PLAG1/BMP4/BMP2/RARA/AGTR1/BMP6/FOXA1/MMP17	49
GOBP_GLAND_DEVELOPMENT	GOBP GLAND DEVELOPMENT	55/906	432/18578	6.82677e-11	9.409e-08	8.19752e-08	HOXB9/PRDX2/SMO/STAT6/PBX1/MGMT/PCSK1/ALDH1A2/IRF6/FGFR2/SFRP1/PITX2/SOX9/SIX1/HNF1B/FOXB1/CDO1/LY6E/INHBB/ASCL1/ID4/SLC6A3/PROX1/TNFSF11/IRS2/HPN/MSX2/INSM1/NKX2-1/GATA3/GJA1/CCND1/BCL2/UCP2/BMP7/THRA/ALOX15B/TBX3/FOXE1/HOXA10/CEACAM1/COBL/PRLR/PLAG1/LMO4/BMP4/BMP2/RARA/RIPK3/CAV1/FOXA1/ZNF703/BMPR1A/FRZB/OAS2	55
GOBP_EMBRYONIC_ORGAN_MORPHOGENESIS	GOBP EMBRYONIC ORGAN MORPHOGENESIS	43/906	294/18578	1.08197e-10	1.11113e-07	9.68067e-08	HOXB9/PTK7/HOXA1/SMO/TBX18/OSR1/FGFR2/SOX9/OTX1/SIX1/HNF1B/HOXB4/HOXC4/VAX2/RBPMS2/RARB/GRHL2/MEF2C/FZD6/OVOL2/PROX1/HOXA7/HOXB7/HPN/VANGL2/FUZ/SOX11/GATA3/GJA1/BBS5/BMP7/TBX3/FOXE1/HOXA4/MYO3A/BMP4/HOXD4/TEAD2/HOXC9/GJB6/KCNQ1/ENG/FRZB	43
GOBP_EMBRYONIC_ORGAN_DEVELOPMENT	GOBP EMBRYONIC ORGAN DEVELOPMENT	56/906	451/18578	1.20929e-10	1.11113e-07	9.68067e-08	HOXB9/PTK7/HOXA1/SMO/PBX1/ALDH1A2/TBX18/OSR1/FGFR2/PITX2/SOX9/OTX1/SIX1/HNF1B/HOXB4/ZNF568/HOXC4/VAX2/RBPMS2/RARB/GRHL2/MEF2C/FZD6/OVOL2/PROX1/ASCL2/HOXA7/HOXB7/HPN/VANGL2/FUZ/SOX11/PKDCC/GATA3/KIT/GJA1/BBS5/BMP7/EN2/TBX3/FOXE1/HOXA4/COBL/MYO3A/BMP4/HOXD4/TEAD2/RARA/SPINT2/HOXC9/GJB6/TUBB2B/KCNQ1/ENG/BMPR1A/FRZB	56
GOBP_MESENCHYME_DEVELOPMENT	GOBP MESENCHYME DEVELOPMENT	43/906	302/18578	2.58273e-10	1.70675e-07	1.48699e-07	PTK7/SMO/ALDH1A2/OSR1/FGFR2/SFRP1/PITX2/SOX9/SIX1/SEMA3E/TCF15/FOXD1/MEF2C/OVOL2/RADIL/MARK1/HPN/FOXA2/MSX2/FUZ/BASP1/NKX2-1/SOX11/GATA3/OLFM1/BCL2/BMP7/PDPN/TBX3/AKNA/BMP4/BMP2/AXIN2/TEAD2/FGFR1/ANXA6/TBX5/FOXA1/ENG/ADAM15/ZNF703/BMPR1A/FRZB	43
GOBP_MESENCHYMAL_CELL_DIFFERENTIATION	GOBP MESENCHYMAL CELL DIFFERENTIATION	38/906	246/18578	2.67246e-10	1.70675e-07	1.48699e-07	SMO/ALDH1A2/OSR1/FGFR2/SFRP1/PITX2/SOX9/SIX1/SEMA3E/MEF2C/OVOL2/RADIL/MARK1/HPN/FOXA2/MSX2/FUZ/NKX2-1/SOX11/GATA3/OLFM1/BCL2/BMP7/PDPN/TBX3/AKNA/BMP4/BMP2/AXIN2/FGFR1/ANXA6/TBX5/FOXA1/ENG/ADAM15/ZNF703/BMPR1A/FRZB	38
GOBP_ANTERIOR_POSTERIOR_PATTERN_SPECIFICATION	GOBP ANTERIOR POSTERIOR PATTERN SPECIFICATION	35/906	214/18578	2.78628e-10	1.70675e-07	1.48699e-07	HOXB9/SMO/PBX1/PLXNA2/ALDH1A2/TBX18/OSR1/SFRP1/OTX1/HNF1B/HOXB4/HOXC4/FOXB1/TCF15/HOXD8/TDRD5/BARX1/HOXA7/HOXB7/FOXA2/MSX2/FUZ/BASP1/TBX3/HOXA4/HOXA10/COBL/BMP4/BMP2/PCSK6/AXIN2/HOXD4/TDRD10/HOXC9/BMPR1A	35
GOBP_KIDNEY_EPITHELIUM_DEVELOPMENT	GOBP KIDNEY EPITHELIUM DEVELOPMENT	27/906	140/18578	7.38884e-10	4.07347e-07	3.54898e-07	SMO/PBX1/KLF15/OSR1/FGFR2/SFRP1/SOX9/SIX1/HNF1B/PROM1/RARB/FOXD1/MEF2C/IRX2/TACSTD2/IRX1/HOXB7/EPCAM/BASP1/GATA3/BCL2/BMP7/SDC1/FOXJ1/BMP4/BMP2/RARA	27
GOBP_SKELETAL_SYSTEM_MORPHOGENESIS	GOBP SKELETAL SYSTEM MORPHOGENESIS	35/906	227/18578	1.42787e-09	7.15624e-07	6.23481e-07	HOXB9/HOXA1/OSR1/FGFR2/SFRP1/SOX9/SIX1/HOXB4/HOXC4/TCF15/TSKU/RARB/GRHL2/HOXD8/MEF2C/HOXA7/HOXB7/BMPR1B/MSX2/P2RX7/FUZ/SOX11/BMP7/THRA/HOXA4/BMP4/AXIN2/ALPL/HOXD4/RARA/TRPV4/FGFR1/HOXC9/ANXA6/BMP6	35
GOBP_MESONEPHROS_DEVELOPMENT	GOBP MESONEPHROS DEVELOPMENT	22/906	99/18578	1.71101e-09	7.86065e-07	6.84853e-07	SMO/PBX1/OSR1/FGFR2/SFRP1/SOX9/SIX1/HNF1B/RARB/FOXD1/TACSTD2/HOXB7/EPCAM/BASP1/GATA3/BCL2/BMP7/SDC1/FOXJ1/BMP4/BMP2/RARA	22
GOBP_STEM_CELL_DIFFERENTIATION	GOBP STEM CELL DIFFERENTIATION	33/906	217/18578	5.98567e-09	2.53838e-06	2.21155e-06	SMO/ALDH1A2/OSR1/FGFR2/SFRP1/PITX2/SOX9/SIX1/HNF1B/HOXB4/SEMA3E/TCF15/CDK6/MEF2C/OVOL2/TACSTD2/HOXA7/RADIL/MSX2/EPCAM/SOX11/KIT/BMP7/BMP4/TEAD2/SETD6/ANXA6/TBX5/SOX21/FOXA1/ENG/BMPR1A/FRZB	33
GOBP_REGULATION_OF_OSSIFICATION	GOBP REGULATION OF OSSIFICATION	23/906	117/18578	9.09436e-09	3.58123e-06	3.12012e-06	PBX1/OSR1/SFRP1/SOX9/NELL1/MEF2C/CALCA/BMPR1B/P2RX7/SOX11/PKDCC/GJA1/BCL2/PTK2B/BMP7/LRP4/BMP4/BMP2/SRGN/KL/BMP6/BMPR1A/PTGER4	23
GOBP_TUBE_FORMATION	GOBP TUBE FORMATION	26/906	152/18578	2.10991e-08	7.45732e-06	6.49713e-06	PTK7/HOXA1/OSR1/FGFR2/ATOH8/SFRP1/SOX9/SIX1/HNF1B/GRHL2/FZD6/OVOL2/PROX1/IRX2/IRX1/VANGL2/FUZ/SOX11/GATA3/BMP7/COBL/LMO4/BMP4/TEAD2/RARA/SPINT2	26
GOBP_ENDOCRINE_SYSTEM_DEVELOPMENT	GOBP ENDOCRINE SYSTEM DEVELOPMENT	24/906	132/18578	2.16429e-08	7.45732e-06	6.49713e-06	SMO/PBX1/PCSK1/ALDH1A2/PITX2/SOX9/SIX1/LY6E/INHBB/ASCL1/GIPR/CDK6/SLC6A3/FOXA2/INSM1/MNX1/NKX2-1/GATA3/THRA/FOXE1/BMP4/BMP2/BMP6/BMPR1A	24
GOBP_EPITHELIAL_TUBE_MORPHOGENESIS	GOBP EPITHELIAL TUBE MORPHOGENESIS	41/906	328/18578	3.16194e-08	1.0254e-05	8.93372e-06	PTK7/SMO/PBX1/OSR1/FGFR2/SFRP1/SOX9/SIX1/HNF1B/SEMA3E/FOXD1/GRHL2/MEF2C/FZD6/OVOL2/PROX1/IRX2/TACSTD2/IRX1/HOXB7/MSX2/VANGL2/FUZ/NKX2-1/SOX11/GATA3/GJA1/BBS5/BCL2/BMP7/TBX3/COBL/LMO4/BMP4/BMP2/RHOB/TEAD2/RARA/SPINT2/FOXA1/ENG	41
GOBP_EPITHELIAL_TUBE_FORMATION	GOBP EPITHELIAL TUBE FORMATION	24/906	136/18578	3.94487e-08	1.20823e-05	1.05266e-05	PTK7/OSR1/FGFR2/SFRP1/SOX9/SIX1/HNF1B/GRHL2/FZD6/OVOL2/PROX1/IRX2/IRX1/VANGL2/FUZ/SOX11/GATA3/BMP7/COBL/LMO4/BMP4/TEAD2/RARA/SPINT2	24
GOBP_MORPHOGENESIS_OF_EMBRYONIC_EPITHELIUM	GOBP MORPHOGENESIS OF EMBRYONIC EPITHELIUM	25/906	150/18578	6.67614e-08	1.93713e-05	1.68771e-05	PTK7/ALDH1A2/TBX18/OSR1/FGFR2/SFRP1/SOX9/SIX1/HNF1B/GRHL2/FZD6/OVOL2/IRX2/IRX1/VANGL2/FUZ/SOX11/GATA3/BMP7/COBL/LMO4/BMP4/TEAD2/RARA/SPINT2	25
GOBP_REGULATION_OF_KIDNEY_DEVELOPMENT	GOBP REGULATION OF KIDNEY DEVELOPMENT	11/906	32/18578	1.7537e-07	4.83408e-05	4.21166e-05	SMO/OSR1/SOX9/SIX1/HNF1B/FOXD1/TACSTD2/HOXB7/BASP1/GATA3/BMP4	11
GOBP_NEPHRON_EPITHELIUM_DEVELOPMENT	GOBP NEPHRON EPITHELIUM DEVELOPMENT	20/906	111/18578	3.72776e-07	9.78627e-05	8.52621e-05	SMO/PBX1/KLF15/OSR1/SOX9/SIX1/HNF1B/PROM1/FOXD1/MEF2C/IRX2/TACSTD2/IRX1/HOXB7/BASP1/GATA3/BCL2/FOXJ1/BMP4/BMP2	20
GOBP_EPITHELIAL_TO_MESENCHYMAL_TRANSITION	GOBP EPITHELIAL TO MESENCHYMAL TRANSITION	25/906	164/18578	3.92293e-07	9.83051e-05	8.56476e-05	FGFR2/SFRP1/SOX9/OVOL2/MARK1/HPN/FOXA2/MSX2/FUZ/NKX2-1/GATA3/OLFM1/BMP7/PDPN/TBX3/AKNA/BMP4/BMP2/AXIN2/FGFR1/TBX5/FOXA1/ENG/ADAM15/ZNF703	25
GOBP_POSITIVE_REGULATION_OF_BONE_MINERALIZATION	GOBP POSITIVE REGULATION OF BONE MINERALIZATION	12/906	42/18578	4.79472e-07	0.000109788	9.56518e-05	OSR1/NELL1/MEF2C/BMPR1B/P2RX7/PKDCC/BMP7/BMP4/BMP2/KL/BMP6/BMPR1A	12
GOBP_APPENDAGE_DEVELOPMENT	GOBP APPENDAGE DEVELOPMENT	26/906	177/18578	4.84187e-07	0.000109788	9.56518e-05	PBX1/PLXNA2/ALDH1A2/IRF6/OSR1/FGFR2/PITX2/SOX9/RARB/GRHL2/FZD6/FREM2/MSX2/SOX11/PKDCC/GJA1/BMP7/TBX3/LRP4/HOXA10/SMOC1/BMP4/RARA/TBX5/AFF3/BMPR1A	26
GOBP_SEGMENTATION	GOBP SEGMENTATION	19/906	103/18578	4.97859e-07	0.000109788	9.56518e-05	PLXNA2/ALDH1A2/TBX18/OSR1/SFRP1/FOXB1/TCF15/HOXD8/IRX2/TDRD5/IRX1/BASP1/TBX3/COBL/BMP4/PCSK6/AXIN2/TDRD10/BMPR1A	19
GOBP_KIDNEY_MORPHOGENESIS	GOBP KIDNEY MORPHOGENESIS	18/906	94/18578	5.56386e-07	0.000117975	0.000102785	SMO/PBX1/OSR1/SOX9/SIX1/HNF1B/FOXD1/IRX2/TACSTD2/IRX1/HOXB7/BASP1/GATA3/BCL2/BMP7/FOXJ1/BMP4/BMP2	18
GOBP_MAMMARY_GLAND_DEVELOPMENT	GOBP MAMMARY GLAND DEVELOPMENT	22/906	135/18578	6.04521e-07	0.000123434	0.000107541	HOXB9/SMO/STAT6/MGMT/IRF6/FGFR2/SOX9/FOXB1/CDO1/SLC6A3/TNFSF11/IRS2/MSX2/GATA3/GJA1/CCND1/TBX3/PRLR/BMP4/CAV1/ZNF703/OAS2	22
GOBP_POSITIVE_REGULATION_OF_OSSIFICATION	GOBP POSITIVE REGULATION OF OSSIFICATION	13/906	51/18578	6.86511e-07	0.000135169	0.000117765	OSR1/NELL1/MEF2C/BMPR1B/P2RX7/SOX11/PKDCC/BMP7/BMP4/BMP2/KL/BMP6/BMPR1A	13
GOBP_NEPHRON_MORPHOGENESIS	GOBP NEPHRON MORPHOGENESIS	16/906	77/18578	7.45431e-07	0.000141709	0.000123463	SMO/PBX1/OSR1/SOX9/SIX1/HNF1B/FOXD1/IRX2/TACSTD2/IRX1/HOXB7/GATA3/BCL2/BMP7/BMP4/BMP2	16
GOBP_POSITIVE_REGULATION_OF_BIOMINERALIZATION	GOBP POSITIVE REGULATION OF BIOMINERALIZATION	13/906	53/18578	1.10778e-06	0.000203573	0.000177361	CFTR/OSR1/NELL1/MEF2C/BMPR1B/P2RX7/PKDCC/BMP7/BMP4/BMP2/KL/BMP6/BMPR1A	13
GOBP_REGULATION_OF_HORMONE_LEVELS	GOBP REGULATION OF HORMONE LEVELS	50/906	499/18578	1.14873e-06	0.000204288	0.000177984	SLC16A1/PCSK1/CFTR/ALDH1A2/RIMS2/SFRP1/DIO3/STC2/AKR1B1/HNF1B/CHST10/GPR27/FOXD1/INHBB/GIPR/GLUL/VSNL1/ADCY5/DGAT2/PPARG/RPH3AL/HSD17B8/TNFSF11/CRYM/IRS2/HPN/FOXA2/OPRK1/HFE/MYRIP/SOX11/GATA3/GJA1/ICA1/CRABP1/UCP2/TBX3/ILDR1/FOXE1/BMP2/PCSK6/OXCT1/TRPV4/AGTR1/BMP6/FAM3B/KCNQ1/FOXA1/BACE2/SCNN1B	50
GOBP_REGULATION_OF_BONE_MINERALIZATION	GOBP REGULATION OF BONE MINERALIZATION	16/906	80/18578	1.2814e-06	0.000220761	0.000192336	OSR1/SOX9/NELL1/MEF2C/BMPR1B/P2RX7/PKDCC/GJA1/PTK2B/BMP7/BMP4/BMP2/SRGN/KL/BMP6/BMPR1A	16
GOBP_APPENDAGE_MORPHOGENESIS	GOBP APPENDAGE MORPHOGENESIS	22/906	142/18578	1.46094e-06	0.000237491	0.000206912	PBX1/PLXNA2/ALDH1A2/OSR1/FGFR2/SOX9/RARB/GRHL2/FZD6/FREM2/MSX2/SOX11/PKDCC/GJA1/BMP7/TBX3/LRP4/HOXA10/BMP4/TBX5/AFF3/BMPR1A	22
GOBP_OSSIFICATION	GOBP OSSIFICATION	44/906	419/18578	1.46466e-06	0.000237491	0.000206912	SMO/PBX1/FHL2/LRP3/OSR1/FGFR2/SFRP1/SOX9/CYP24A1/NELL1/BMP3/MAP2K6/ID4/CDK6/PPARG/MEF2C/CALCA/BCAP29/TNFSF11/BMPR1B/MSX2/P2RX7/CREB3L1/SOX11/PKDCC/GJA1/BCL2/PTK2B/BMP7/THRA/LRP4/TMEM64/SMOC1/BMP8B/BMP4/BMP2/SRGN/AXIN2/ALPL/KL/IFITM1/BMP6/BMPR1A/PTGER4	44
GOBP_NEURAL_TUBE_DEVELOPMENT	GOBP NEURAL TUBE DEVELOPMENT	23/906	154/18578	1.63233e-06	0.000257116	0.00022401	PTK7/SMO/PLXNA2/ALDH1A2/SFRP1/DZIP1L/FOXB1/GRHL2/FZD6/OVOL2/PROX1/VANGL2/FUZ/SOX11/BMP7/COBL/LMO4/BMP4/TEAD2/RARA/SPINT2/FOXA1/PHGDH	23
GOBP_REGULATION_OF_EPITHELIAL_TO_MESENCHYMAL_TRANSITION	GOBP REGULATION OF EPITHELIAL TO MESENCHYMAL TRANSITION	18/906	102/18578	1.93743e-06	0.000296696	0.000258494	SFRP1/OVOL2/MARK1/HPN/FOXA2/FUZ/NKX2-1/GATA3/OLFM1/BMP7/PDPN/BMP4/BMP2/AXIN2/TBX5/FOXA1/ENG/ZNF703	18
GOBP_SENSORY_ORGAN_MORPHOGENESIS	GOBP SENSORY ORGAN MORPHOGENESIS	32/906	266/18578	2.35686e-06	0.000343774	0.000299511	PTK7/HOXA1/TBX18/OSR1/FGFR2/PITX2/DIO3/SOX9/OTX1/SIX1/VAX2/TSKU/PROM1/RARB/FZD6/PROX1/HPN/SOX11/THRB/GATA3/BCL2/BMP7/TBX3/AQP5/MYO3A/BMP4/SDK2/FAT1/GJB6/ZHX2/KCNQ1/FRZB	32
GOBP_OSTEOBLAST_DIFFERENTIATION	GOBP OSTEOBLAST DIFFERENTIATION	30/906	241/18578	2.40003e-06	0.000343774	0.000299511	SMO/FHL2/LRP3/FGFR2/SFRP1/SOX9/CYP24A1/NELL1/BMP3/MAP2K6/ID4/CDK6/PPARG/MEF2C/BCAP29/BMPR1B/MSX2/CREB3L1/SOX11/GJA1/BMP7/TMEM64/SMOC1/BMP4/BMP2/AXIN2/ALPL/IFITM1/BMP6/BMPR1A	30
GOBP_REGULATION_OF_EPITHELIAL_CELL_DIFFERENTIATION	GOBP REGULATION OF EPITHELIAL CELL DIFFERENTIATION	23/906	158/18578	2.56155e-06	0.000343774	0.000299511	SMO/OSR1/ATOH8/SOX9/PROM1/ASCL1/GRHL2/OVOL2/HOXA7/ESRP1/MSX2/GATA3/CCND1/ALOX15B/TBX3/FOXJ1/CEACAM1/PRLR/BMP4/PLCB1/CAV1/BMP6/FRZB	23
GOBP_HORMONE_TRANSPORT	GOBP HORMONE TRANSPORT	34/906	293/18578	2.60164e-06	0.000343774	0.000299511	SLC16A1/CFTR/RIMS2/SFRP1/HNF1B/GPR27/FOXD1/INHBB/GIPR/GLUL/VSNL1/ADCY5/PPARG/RPH3AL/TNFSF11/CRYM/IRS2/FOXA2/OPRK1/HFE/MYRIP/SOX11/GATA3/GJA1/ICA1/UCP2/TBX3/ILDR1/OXCT1/TRPV4/AGTR1/BMP6/FAM3B/KCNQ1	34
GOBP_EMBRYONIC_SKELETAL_SYSTEM_MORPHOGENESIS	GOBP EMBRYONIC SKELETAL SYSTEM MORPHOGENESIS	17/906	94/18578	2.61899e-06	0.000343774	0.000299511	HOXB9/HOXA1/OSR1/FGFR2/SIX1/HOXB4/HOXC4/GRHL2/HOXA7/HOXB7/FUZ/SOX11/BMP7/HOXA4/BMP4/HOXD4/HOXC9	17
GOBP_RENAL_TUBULE_DEVELOPMENT	GOBP RENAL TUBULE DEVELOPMENT	17/906	94/18578	2.61899e-06	0.000343774	0.000299511	SMO/PBX1/OSR1/SOX9/SIX1/HNF1B/PROM1/FOXD1/MEF2C/IRX2/TACSTD2/IRX1/HOXB7/GATA3/BCL2/BMP4/BMP2	17
GOBP_HEART_MORPHOGENESIS	GOBP HEART MORPHOGENESIS	31/906	255/18578	2.70831e-06	0.000347231	0.000302522	SMO/FHL2/ALDH1A2/FGFR2/PITX2/SOX9/SIX1/DSP/LY6E/GRHL2/MEF2C/OVOL2/PROX1/MSX2/VANGL2/SOX11/GATA3/GJA1/BBS5/OLFM1/BMP7/TBX3/BMP4/BMP2/AXIN2/TEAD2/FLRT2/TBX5/ENG/ADAM15/BMPR1A	31
GOBP_MESENCHYMAL_CELL_PROLIFERATION	GOBP MESENCHYMAL CELL PROLIFERATION	11/906	41/18578	2.86819e-06	0.000357486	0.000311457	SMO/OSR1/FGFR2/SOX9/SIX1/IRS2/BMP7/BMP4/BMP2/LMNA/BMPR1A	11
GOBP_PROSTATE_GLAND_DEVELOPMENT	GOBP PROSTATE GLAND DEVELOPMENT	12/906	49/18578	2.91799e-06	0.000357486	0.000311457	FGFR2/SFRP1/SOX9/ID4/BMP7/ALOX15B/HOXA10/PRLR/PLAG1/BMP4/RARA/FOXA1	12
GOBP_CELL_FATE_SPECIFICATION	GOBP CELL FATE SPECIFICATION	17/906	96/18578	3.53675e-06	0.000414854	0.000361438	DMRTA2/SMO/TBX18/SOX9/SIX1/HNF1B/ASCL1/EYA2/ESRP1/FOXA2/MNX1/TBX3/LMO4/TBX5/FOXA1/BMPR1A/ISL2	17
GOBP_NEURAL_CREST_CELL_DIFFERENTIATION	GOBP NEURAL CREST CELL DIFFERENTIATION	17/906	96/18578	3.53675e-06	0.000414854	0.000361438	SMO/ALDH1A2/SFRP1/PITX2/SOX9/SIX1/SEMA3E/MEF2C/OVOL2/RADIL/SOX11/BMP7/BMP4/ANXA6/ENG/BMPR1A/FRZB	17
GOBP_SIGNAL_RELEASE	GOBP SIGNAL RELEASE	45/906	453/18578	4.93358e-06	0.000566642	0.000493682	SLC16A1/DRD1/CFTR/CPLX2/RIMS2/SFRP1/SV2A/HNF1B/GPR27/PFN2/MAP2K6/FOXD1/INHBB/GIPR/GLUL/SNPH/VSNL1/ADCY5/PPARG/MEF2C/RPH3AL/TNFSF11/IRS2/FOXA2/OPRK1/SNCA/HFE/P2RX7/MYRIP/SOX11/SYT13/GATA3/GJA1/ICA1/UCP2/TBX3/ILDR1/SYT3/P2RX1/OXCT1/TRPV4/AGTR1/BMP6/FAM3B/KCNQ1	45
GOBP_BONE_MINERALIZATION	GOBP BONE MINERALIZATION	19/906	120/18578	5.40561e-06	0.000608187	0.000529878	OSR1/FGFR2/SOX9/NELL1/MEF2C/BMPR1B/P2RX7/PKDCC/GJA1/PTK2B/BMP7/BMP4/BMP2/SRGN/AXIN2/ALPL/KL/BMP6/BMPR1A	19
GOBP_LUNG_EPITHELIUM_DEVELOPMENT	GOBP LUNG EPITHELIUM DEVELOPMENT	10/906	36/18578	5.77572e-06	0.000636831	0.000554834	FGFR2/SOX9/ASCL1/GRHL2/THRB/THRA/FOXJ1/BMP4/RCN3/FOXA1	10
GOBP_CELL_FATE_COMMITMENT	GOBP CELL FATE COMMITMENT	31/906	266/18578	6.51995e-06	0.000704794	0.000614046	DMRTA2/SMO/STAT6/TBX18/SOX13/FGFR2/SFRP1/SOX9/SIX1/HNF1B/SOX12/ASCL1/PPARG/MEF2C/PROX1/EYA2/ESRP1/FOXA2/MNX1/GATA3/BCL2/PDPN/TBX3/LMO4/BMP4/BMP2/RARA/TBX5/FOXA1/BMPR1A/ISL2	31
GOBP_CARDIAC_CONDUCTION_SYSTEM_DEVELOPMENT	GOBP CARDIAC CONDUCTION SYSTEM DEVELOPMENT	10/906	37/18578	7.57098e-06	0.000802669	0.000699319	TBX18/MSC/MSX2/GJA1/TBX3/BVES/BMP4/TBX5/GJB6/BMPR1A	10
GOBP_REGULATION_OF_BIOMINERALIZATION	GOBP REGULATION OF BIOMINERALIZATION	17/906	102/18578	8.2731e-06	0.000854076	0.000744107	CFTR/OSR1/SOX9/NELL1/MEF2C/BMPR1B/P2RX7/PKDCC/GJA1/PTK2B/BMP7/BMP4/BMP2/SRGN/KL/BMP6/BMPR1A	17
GOBP_NEPHRON_DEVELOPMENT	GOBP NEPHRON DEVELOPMENT	21/906	146/18578	8.3657e-06	0.000854076	0.000744107	SMO/PBX1/KLF15/OSR1/SOX9/SIX1/HNF1B/PROM1/FOXD1/MEF2C/IRX2/TACSTD2/IRX1/HOXB7/BASP1/GATA3/BCL2/BMP7/FOXJ1/BMP4/BMP2	21
GOBP_GLANDULAR_EPITHELIAL_CELL_DIFFERENTIATION	GOBP GLANDULAR EPITHELIAL CELL DIFFERENTIATION	12/906	54/18578	8.66274e-06	0.000855795	0.000745605	SMO/FGFR2/RARB/ASCL1/CDK6/PROX1/INSM1/BMP4/BMP2/RARA/BMP6/FOXA1	12
GOBP_REGULATION_OF_OSTEOBLAST_DIFFERENTIATION	GOBP REGULATION OF OSTEOBLAST DIFFERENTIATION	20/906	135/18578	8.69301e-06	0.000855795	0.000745605	LRP3/FGFR2/SFRP1/SOX9/NELL1/CDK6/PPARG/MEF2C/BMPR1B/MSX2/SOX11/BMP7/TMEM64/SMOC1/BMP4/BMP2/AXIN2/IFITM1/BMP6/BMPR1A	20
GOBP_MESONEPHRIC_TUBULE_MORPHOGENESIS	GOBP MESONEPHRIC TUBULE MORPHOGENESIS	13/906	64/18578	1.05171e-05	0.0010172	0.000886232	SMO/PBX1/OSR1/SOX9/SIX1/HNF1B/FOXD1/TACSTD2/HOXB7/GATA3/BCL2/BMP4/BMP2	13
GOBP_CARDIAC_CHAMBER_MORPHOGENESIS	GOBP CARDIAC CHAMBER MORPHOGENESIS	19/906	126/18578	1.11804e-05	0.00105994	0.000923466	SMO/FHL2/FGFR2/DSP/LY6E/GRHL2/MEF2C/OVOL2/PROX1/MSX2/SOX11/GATA3/BMP7/TBX3/BMP4/BMP2/TBX5/ENG/BMPR1A	19
GOBP_COCHLEA_MORPHOGENESIS	GOBP COCHLEA MORPHOGENESIS	8/906	24/18578	1.13435e-05	0.00105994	0.000923466	PTK7/HOXA1/TBX18/SOX9/SIX1/HPN/MYO3A/FRZB	8
GOBP_RESPONSE_TO_XENOBIOTIC_STIMULUS	GOBP RESPONSE TO XENOBIOTIC STIMULUS	41/906	411/18578	1.16785e-05	0.00106728	0.000929861	CYBA/AS3MT/GSTA4/GCLC/SLC6A11/MGMT/PCSK1/DRD1/GSTO2/SFRP1/HNF1B/GSTM2/GSTP1/PON3/MAP2K6/IGFBP2/UCHL1/SLC6A3/MEF2C/CMBL/BLMH/SMOX/PRKAA2/SNCA/GSTM4/P2RX7/SLC26A5/GATA3/CCND1/BCL2/PTK2B/GSTO1/SULT1C4/OXCT1/NAT1/KCNH2/SLC12A5/RPP21/KCNQ1/ENG/SCNN1B	41
GOBP_SMAD_PROTEIN_SIGNAL_TRANSDUCTION	GOBP SMAD PROTEIN SIGNAL TRANSDUCTION	15/906	84/18578	1.18092e-05	0.00106728	0.000929861	ATOH8/BMP3/INHBB/SLC2A10/PPARG/OVOL2/BTBD11/BMP7/VIM/BMP8B/TF/BMP4/BMP2/BMP6/BMPR1A	15
GOBP_CONNECTIVE_TISSUE_DEVELOPMENT	GOBP CONNECTIVE TISSUE DEVELOPMENT	30/906	261/18578	1.20159e-05	0.00106845	0.000930874	OSR1/SOX9/HOXC4/BMP3/TSKU/DYRK1B/RARB/FOXD1/ID4/DGAT2/MEF2C/TRPS1/BMPR1B/MSX2/PKDCC/BMP7/THRA/PPARGC1A/BMP8B/BMP4/BMP2/AXIN2/OXCT1/RARA/TRPV4/ANXA6/BMP6/FOXA1/BMPR1A/FRZB	30
GOBP_EMBRYONIC_SKELETAL_SYSTEM_DEVELOPMENT	GOBP EMBRYONIC SKELETAL SYSTEM DEVELOPMENT	19/906	127/18578	1.25569e-05	0.00109449	0.000953569	HOXB9/HOXA1/PBX1/OSR1/FGFR2/SIX1/HOXB4/HOXC4/GRHL2/SLC2A10/HOXA7/HOXB7/FUZ/SOX11/BMP7/HOXA4/BMP4/HOXD4/HOXC9	19
GOBP_URETER_DEVELOPMENT	GOBP URETER DEVELOPMENT	7/906	18/18578	1.27059e-05	0.00109449	0.000953569	ALDH1A2/TBX18/OSR1/SOX9/SIX1/GATA3/BMP4	7
HALLMARK_ESTROGEN_RESPONSE_EARLY	HALLMARK ESTROGEN RESPONSE EARLY	25/906	200/18578	1.51449e-05	0.00128452	0.00111913	ELOVL5/SLC16A1/FHL2/STC2/TSKU/RHOD/INHBB/ADD3/OVOL2/ALDH3B1/TFAP2C/SLC7A2/GJA1/OLFM1/KLK10/CCND1/BCL2/CHPT1/CLDN7/MLPH/RARA/SLC1A4/SYNGR1/TUBB2B/NXT1	25
GOBP_ENDOCHONDRAL_BONE_MORPHOGENESIS	GOBP ENDOCHONDRAL BONE MORPHOGENESIS	12/906	57/18578	1.56099e-05	0.0013039	0.00113601	SOX9/TSKU/RARB/MEF2C/BMPR1B/BMP4/AXIN2/ALPL/RARA/TRPV4/ANXA6/BMP6	12
GOBP_NEGATIVE_REGULATION_OF_EPITHELIAL_TO_MESENCHYMAL_TRANSITION	GOBP NEGATIVE REGULATION OF EPITHELIAL TO MESENCHYMAL TRANSITION	10/906	40/18578	1.6127e-05	0.00132699	0.00115613	SFRP1/OVOL2/MARK1/HPN/FOXA2/FUZ/NKX2-1/GATA3/TBX5/FOXA1	10
GOBP_CELLULAR_RESPONSE_TO_RETINOIC_ACID	GOBP CELLULAR RESPONSE TO RETINOIC ACID	13/906	67/18578	1.77396e-05	0.00143821	0.00125303	PTK7/GJB3/ALDH1A2/OSR1/FGFR2/SOX9/FZD10/AQP1/ZNF35/PTK2B/TEAD2/TESC/RARA	13
GOBP_COCHLEA_DEVELOPMENT	GOBP COCHLEA DEVELOPMENT	11/906	49/18578	1.84958e-05	0.00145668	0.00126912	PTK7/HOXA1/TBX18/SOX9/SIX1/HPN/SLC26A5/GATA3/MYO3A/KCNQ1/FRZB	11
GOBP_POSITIVE_REGULATION_OF_PATHWAY_RESTRICTED_SMAD_PROTEIN_PHOSPHORYLATION	GOBP POSITIVE REGULATION OF PATHWAY RESTRICTED SMAD PROTEIN PHOSPHORYLATION	11/906	49/18578	1.84958e-05	0.00145668	0.00126912	BMP3/INHBB/PPARG/HFE/BMP7/BMP8B/BMP4/BMP2/BMP6/ENG/BMPR1A	11
GOBP_NEPHRON_TUBULE_FORMATION	GOBP NEPHRON TUBULE FORMATION	7/906	19/18578	1.92719e-05	0.00149642	0.00130375	OSR1/SOX9/SIX1/HNF1B/IRX2/IRX1/GATA3	7
GOBP_MAMMARY_GLAND_EPITHELIUM_DEVELOPMENT	GOBP MAMMARY GLAND EPITHELIUM DEVELOPMENT	13/906	68/18578	2.09652e-05	0.00160529	0.0013986	SMO/STAT6/MGMT/IRF6/FGFR2/FOXB1/TNFSF11/MSX2/GATA3/CCND1/TBX3/PRLR/ZNF703	13
GOBP_METANEPHROS_DEVELOPMENT	GOBP METANEPHROS DEVELOPMENT	15/906	89/18578	2.42417e-05	0.00183075	0.00159503	SMO/OSR1/SOX9/SIX1/AKR1B1/HNF1B/FOXD1/IRX2/IRX1/BASP1/GATA3/BCL2/BMP7/FOXJ1/BMP4	15
GOBP_EAR_DEVELOPMENT	GOBP EAR DEVELOPMENT	26/906	219/18578	2.57072e-05	0.00189017	0.0016468	PTK7/HOXA1/TBX18/EYA4/OSR1/FGFR2/SOX9/OTX1/SIX1/TCF15/TSKU/FZD6/PROX1/FREM2/ESRP1/HPN/SLC26A5/GATA3/BCL2/TBX3/MYO3A/BMP4/BMP2/GJB6/KCNQ1/FRZB	26
GOBP_REGULATION_OF_MEMBRANE_POTENTIAL	GOBP REGULATION OF MEMBRANE POTENTIAL	41/906	425/18578	2.57143e-05	0.00189017	0.0016468	GCLC/DRD1/CFTR/KCNK1/TBX18/EHD3/RIMS2/CACNA1D/DSP/KCNE3/TMEM108/MLLT11/CBLN1/MEF2C/ADRB1/POPDC3/GLRB/SNCA/P2RX7/JUP/CACNB3/SLC26A5/KCNMA1/GJA1/BCL2/UCP2/PTK2B/BVES/GJC1/CHRNB1/P2RX1/SLC4A4/TMEM25/CAV1/KCNH2/TBX5/KCNH8/KCNQ1/SCN8A/SCN9A/KCNJ5	41
GOBP_PROXIMAL_DISTAL_PATTERN_FORMATION	GOBP PROXIMAL DISTAL PATTERN FORMATION	9/906	34/18578	2.60874e-05	0.00189237	0.00164871	HOXB9/PBX1/ALDH1A2/OSR1/IRX2/IRX1/LRP4/HOXA10/HOXC9	9
GOBP_VENTRICULAR_CARDIAC_MUSCLE_CELL_DIFFERENTIATION	GOBP VENTRICULAR CARDIAC MUSCLE CELL DIFFERENTIATION	6/906	14/18578	2.8349e-05	0.00202971	0.00176837	FHL2/RARB/MEF2C/PROX1/RARA/LMNA	6
GOBP_EPITHELIAL_CELL_DEVELOPMENT	GOBP EPITHELIAL CELL DEVELOPMENT	25/906	208/18578	2.96793e-05	0.00209772	0.00182762	SMO/SOX9/MYADM/AKR1B1/MARVELD2/DACT2/RARB/GRHL2/CDK6/PROX1/CLDN3/RAPGEF3/INSM1/PPP1R16B/GJA1/VIM/SDC1/FOXJ1/BMP4/PLCB1/RARA/SPINT2/FAT1/BMP6/FOXA1	25
GOBP_BIOMINERALIZATION	GOBP BIOMINERALIZATION	22/906	171/18578	3.09424e-05	0.00215931	0.00188128	CFTR/OSR1/FGFR2/SOX9/NELL1/MEF2C/BMPR1B/MSX2/P2RX7/PKDCC/GJA1/PTK2B/BMP7/FAM20A/BMP4/BMP2/SRGN/AXIN2/ALPL/KL/BMP6/BMPR1A	22
GOBP_PANCREAS_DEVELOPMENT	GOBP PANCREAS DEVELOPMENT	14/906	81/18578	3.35941e-05	0.00231505	0.00201697	SMO/PCSK1/ALDH1A2/SOX9/HNF1B/GIPR/CDK6/PROX1/FOXA2/INSM1/MEIS2/MNX1/BMP4/BMP6	14
GOBP_MORPHOGENESIS_OF_A_BRANCHING_STRUCTURE	GOBP MORPHOGENESIS OF A BRANCHING STRUCTURE	24/906	199/18578	4.02334e-05	0.00273836	0.00238577	SMO/PBX1/BCL11A/FGFR2/SFRP1/SOX9/SIX1/HNF1B/SEMA3E/FOXD1/GRHL2/PROX1/TACSTD2/HOXB7/MSX2/NKX2-1/BCL2/BMP7/TBX3/BMP4/BMP2/SPINT2/FOXA1/ENG	24
GOBP_CELL_PROLIFERATION_INVOLVED_IN_HEART_MORPHOGENESIS	GOBP CELL PROLIFERATION INVOLVED IN HEART MORPHOGENESIS	7/906	21/18578	4.08169e-05	0.00274419	0.00239085	PITX2/SOX9/SIX1/TBX3/BMP4/TBX5/ENG	7
GOBP_REGULATION_OF_MAP_KINASE_ACTIVITY	GOBP REGULATION OF MAP KINASE ACTIVITY	23/906	187/18578	4.24372e-05	0.00281875	0.00245581	IRAK3/SFRP1/CD40/FZD10/ERBB2/GSTP1/MAP2K6/NTF3/UCHL1/PPARG/ERN2/TNFSF11/P2RX7/KIT/TRIB2/PTK2B/BMP7/BMP4/BMP2/PIK3R5/CBLC/FGFR1/CAV1	23
GOBP_RESPONSE_TO_EXTRACELLULAR_STIMULUS	GOBP RESPONSE TO EXTRACELLULAR STIMULUS	44/906	479/18578	4.32073e-05	0.00283574	0.00247061	CYBA/SLC16A1/GCLC/MGMT/PCSK1/ALDH1A2/SFRP1/STC2/CYP24A1/SSTR1/MAP1LC3A/FES/IGFBP2/INHBB/ASCL1/GIPR/GLUL/ULK2/PPARG/PROX1/FOXA3/ADRB1/GSDMD/FOXA2/PRKAA2/HFE/P2RX7/IFI16/SLC22A3/AVPR1A/CCND1/BCL2/UCP2/BMP7/PPARGC1A/DNAJC15/FADS1/ALPL/NUAK1/OXCT1/RARA/TRPV4/KL/SCNN1B	44
GOBP_AXIS_SPECIFICATION	GOBP AXIS SPECIFICATION	15/906	94/18578	4.7049e-05	0.00305154	0.00265863	SMO/SFRP1/PITX2/VAX2/HOXD8/TDRD5/FOXA2/BASP1/TBX3/COBL/BMP4/PCSK6/AXIN2/TDRD10/BMPR1A	15
GOBP_REGULATION_OF_MESENCHYMAL_CELL_PROLIFERATION	GOBP REGULATION OF MESENCHYMAL CELL PROLIFERATION	8/906	29/18578	5.32617e-05	0.00341433	0.0029747	SMO/FGFR2/SOX9/SIX1/IRS2/BMP4/LMNA/BMPR1A	8
GOBP_RESPIRATORY_SYSTEM_DEVELOPMENT	GOBP RESPIRATORY SYSTEM DEVELOPMENT	24/906	203/18578	5.55414e-05	0.00350744	0.00305583	PTK7/SIM2/ALDH1A2/FGFR2/SOX9/SIX1/MSC/ASCL1/GRHL2/PROX1/BASP1/NKX2-1/SOX11/PKDCC/THRB/PDPN/THRA/FOXJ1/BMP4/RCN3/RARA/TBX5/FOXA1/BMPR1A	24
GOBP_CARDIAC_PACEMAKER_CELL_DIFFERENTIATION	GOBP CARDIAC PACEMAKER CELL DIFFERENTIATION	5/906	10/18578	5.59867e-05	0.00350744	0.00305583	TBX18/TBX3/BVES/TBX5/BMPR1A	5
GOBP_ODONTOGENESIS	GOBP ODONTOGENESIS	18/906	130/18578	6.059e-05	0.00375318	0.00326993	SMO/CFTR/OSR1/FGFR2/PITX2/AQP1/TNFSF11/MSX2/BMP7/LRP4/SDC1/AQP5/FAM20A/BMP4/BMP2/AXIN2/ALPL/BMPR1A	18
GOBP_EMBRYONIC_APPENDAGE_MORPHOGENESIS	GOBP EMBRYONIC APPENDAGE MORPHOGENESIS	17/906	119/18578	6.46325e-05	0.00394982	0.00344125	PBX1/ALDH1A2/OSR1/RARB/GRHL2/FZD6/FREM2/MSX2/GJA1/BMP7/TBX3/LRP4/HOXA10/BMP4/TBX5/AFF3/BMPR1A	17
GOBP_CARDIAC_CHAMBER_DEVELOPMENT	GOBP CARDIAC CHAMBER DEVELOPMENT	21/906	167/18578	6.51974e-05	0.00394982	0.00344125	PTK7/SMO/FHL2/FGFR2/DSP/LY6E/GRHL2/MEF2C/OVOL2/PROX1/MSX2/SOX11/GATA3/BMP7/TBX3/LMO4/BMP4/BMP2/TBX5/ENG/BMPR1A	21
GOBP_POSITIVE_REGULATION_OF_SECRETION	GOBP POSITIVE REGULATION OF SECRETION	31/906	300/18578	6.90731e-05	0.00413913	0.00360619	CYBA/PCSK1/CFTR/GPR27/APBB1/MAP2K6/INHBB/GIPR/GLUL/VSNL1/AQP1/PPARG/RPH3AL/TNFSF11/IRS2/OPRK1/SNCA/HFE/P2RX7/MYRIP/ZP3/SOX11/ABCG1/AVPR1A/ILDR1/SDC1/BMP2/OXCT1/UNC13D/BMP6/IL4R	31
GOBP_CARTILAGE_DEVELOPMENT	GOBP CARTILAGE DEVELOPMENT	23/906	194/18578	7.54363e-05	0.00442923	0.00385893	OSR1/SOX9/HOXC4/BMP3/TSKU/RARB/MEF2C/TRPS1/BMPR1B/MSX2/PKDCC/BMP7/THRA/BMP8B/BMP4/BMP2/AXIN2/RARA/TRPV4/ANXA6/BMP6/BMPR1A/FRZB	23
GOBP_RESPONSE_TO_RETINOIC_ACID	GOBP RESPONSE TO RETINOIC ACID	16/906	109/18578	7.55211e-05	0.00442923	0.00385893	PTK7/GJB3/ALDH1A2/OSR1/FGFR2/SOX9/FZD10/IGFBP2/ASCL1/AQP1/ZNF35/PTK2B/TEAD2/TESC/RARA/BMP6	16
GOBP_POSITIVE_REGULATION_OF_COLD_INDUCED_THERMOGENESIS	GOBP POSITIVE REGULATION OF COLD INDUCED THERMOGENESIS	15/906	98/18578	7.71389e-05	0.00447649	0.00390011	STAT6/LEPR/BSCL2/PRDM16/ADRB1/GRB10/GJA1/UCP2/THRA/PPARGC1A/PRLR/YBX2/ALPL/CAV1/IL4R	15
GOBP_LUNG_CELL_DIFFERENTIATION	GOBP LUNG CELL DIFFERENTIATION	7/906	23/18578	7.89898e-05	0.00453616	0.00395209	SOX9/ASCL1/GRHL2/THRB/THRA/FOXJ1/FOXA1	7
GOBP_BONE_GROWTH	GOBP BONE GROWTH	8/906	31/18578	8.9754e-05	0.00504912	0.004399	LEPR/FGFR2/SOX9/TSKU/RARB/MSX2/RARA/ANXA6	8
GOBP_RESPONSE_TO_IRON_ION	GOBP RESPONSE TO IRON ION	8/906	31/18578	8.9754e-05	0.00504912	0.004399	MAP1LC3A/SLC6A3/SNCA/HFE/CCND1/BCL2/TF/BMP6	8
GOBP_MUSCLE_TISSUE_DEVELOPMENT	GOBP MUSCLE TISSUE DEVELOPMENT	38/906	405/18578	9.07695e-05	0.00505467	0.00440384	DMRTA2/SMO/FHL2/ALDH1A2/TBX18/OSR1/FGFR2/HLF/SOX9/SIX1/DSP/MSC/RARB/LY6E/MEF2C/PROX1/EYA2/POPDC3/MSX2/SOX11/GJA1/BCL2/BMP7/TBX3/PPARGC1A/BCL9/BVES/GJC1/BMP4/BMP2/RARA/CSRP2/CAV1/TBX5/GJB6/LMNA/ENG/BMPR1A	38
GOBP_RESPONSE_TO_ALCOHOL	GOBP RESPONSE TO ALCOHOL	26/906	236/18578	9.17279e-05	0.00505696	0.00440584	CYBA/SMO/MGMT/CFTR/FGFR2/SFRP1/CDO1/INHBB/ADCY5/SLC6A3/HPGD/GNAI1/CLDN3/OPRK1/PRKAA2/JUP/GATA3/AVPR1A/CCND1/PTK2B/OXCT1/MAP4K1/RARA/OSBPL7/ADAM15/PTGER4	26
GOBP_CELL_JUNCTION_ASSEMBLY	GOBP CELL JUNCTION ASSEMBLY	39/906	421/18578	9.68165e-05	0.00522237	0.00454995	LRRC4/DRD1/CTNND2/LRRN1/SFRP1/SLC25A46/SIX1/MARVELD2/CLDN6/RHOD/CBLN1/GRHL2/CLDN10/MEF2C/UGT8/CLDN3/SNCA/ABI3/JUP/PKP1/GJA1/PCDHB2/BCL2/PTK2B/LRP4/ILDR1/CLDN7/GJC1/SDK2/TRIP6/TRPV4/CAV1/FLRT2/TBX5/GJB6/JAM3/ZNF703/CRB3/LGI2	39
GOBP_MESENCHYMAL_CELL_DEVELOPMENT	GOBP MESENCHYMAL CELL DEVELOPMENT	14/906	89/18578	9.7955e-05	0.00522237	0.00454995	SMO/ALDH1A2/PITX2/SOX9/SEMA3E/OVOL2/RADIL/SOX11/BCL2/BMP7/BMP4/ANXA6/ENG/BMPR1A	14
GOBP_EAR_MORPHOGENESIS	GOBP EAR MORPHOGENESIS	17/906	123/18578	9.84225e-05	0.00522237	0.00454995	PTK7/HOXA1/TBX18/OSR1/FGFR2/SOX9/OTX1/SIX1/FZD6/PROX1/HPN/GATA3/TBX3/MYO3A/GJB6/KCNQ1/FRZB	17
GOBP_SINOATRIAL_NODE_DEVELOPMENT	GOBP SINOATRIAL NODE DEVELOPMENT	5/906	11/18578	9.85173e-05	0.00522237	0.00454995	TBX18/TBX3/BVES/BMP4/GJB6	5
GOBP_ENDOCRINE_HORMONE_SECRETION	GOBP ENDOCRINE HORMONE SECRETION	10/906	49/18578	0.000104968	0.00551132	0.0048017	FOXD1/INHBB/PPARG/OPRK1/GATA3/GJA1/TBX3/AGTR1/BMP6/KCNQ1	10
GOBP_SMOOTH_MUSCLE_TISSUE_DEVELOPMENT	GOBP SMOOTH MUSCLE TISSUE DEVELOPMENT	7/906	24/18578	0.000106844	0.00555691	0.00484141	SMO/OSR1/SOX9/SIX1/PROX1/BMP4/ENG	7
GOBP_CELL_CELL_SIGNALING_BY_WNT	GOBP CELL CELL SIGNALING BY WNT	41/906	455/18578	0.000118857	0.00612391	0.00533541	SHISA2/PTK7/KLF15/CTNND2/TBX18/SOX13/FGFR2/SFRP1/SOX9/FZD10/HNF1B/VAX2/TSKU/IGFBP2/FZD6/BARX1/TMEM9/MARK1/PYGO1/RBMS3/GRB10/PRKAA2/VANGL2/FUZ/SOX30/JUP/GATA3/LRRK1/WNK2/CCND1/LRP4/SDC1/BCL9/TMEM64/BMP2/AXIN2/CAV1/WIF1/ZNF703/FRZB/TCF7L1	41
GOBP_NEGATIVE_REGULATION_OF_EPITHELIAL_CELL_DIFFERENTIATION	GOBP NEGATIVE REGULATION OF EPITHELIAL CELL DIFFERENTIATION	10/906	50/18578	0.000125541	0.00640839	0.00558326	SMO/OSR1/SOX9/GRHL2/HOXA7/MSX2/CCND1/TBX3/CAV1/FRZB	10
GOBP_CELL_CELL_JUNCTION_ASSEMBLY	GOBP CELL CELL JUNCTION ASSEMBLY	19/906	150/18578	0.000129678	0.00649924	0.00566241	CTNND2/MARVELD2/CLDN6/GRHL2/CLDN10/UGT8/CLDN3/JUP/PKP1/GJA1/ILDR1/CLDN7/GJC1/TRPV4/CAV1/TBX5/GJB6/JAM3/ZNF703	19
GOBP_RESPONSE_TO_NUTRIENT	GOBP RESPONSE TO NUTRIENT	19/906	150/18578	0.000129678	0.00649924	0.00566241	SLC16A1/GCLC/MGMT/ALDH1A2/SFRP1/STC2/CYP24A1/FES/IGFBP2/ASCL1/GIPR/PPARG/FOXA2/CCND1/BMP7/ALPL/OXCT1/RARA/KL	19
GOBP_REGULATION_OF_CELL_CELL_ADHESION	GOBP REGULATION OF CELL CELL ADHESION	41/906	458/18578	0.000136984	0.00676465	0.00589365	PRDX2/SOX13/CD74/LGALS3/MYADM/ERBB2/CD81/SOX12/PAG1/IGFBP2/NCK2/HLA-DOA/TNFSF11/FOXA2/HFE/EPCAM/HLA-DMA/ZP3/CHST2/GATA3/BMP7/PDPN/PRKCQ/HLA-DPA1/ITPKB/RASAL3/AKNA/FOXJ1/CARD11/CEACAM1/PYCARD/BMP4/BMP2/RARA/TRPV4/CAV1/SPINT2/BMP6/FOXA1/ZNF703/IL4R	41
GOBP_INNER_EAR_MORPHOGENESIS	GOBP INNER EAR MORPHOGENESIS	15/906	103/18578	0.000137428	0.00676465	0.00589365	PTK7/HOXA1/TBX18/FGFR2/SOX9/OTX1/SIX1/FZD6/PROX1/HPN/GATA3/TBX3/MYO3A/KCNQ1/FRZB	15
GOBP_EMBRYONIC_DIGESTIVE_TRACT_DEVELOPMENT	GOBP EMBRYONIC DIGESTIVE TRACT DEVELOPMENT	8/906	33/18578	0.00014485	0.00706691	0.00615699	ALDH1A2/FGFR2/HNF1B/RBPMS2/RARB/OVOL2/SOX11/PKDCC	8
GOBP_MAMMARY_GLAND_EPITHELIAL_CELL_DIFFERENTIATION	GOBP MAMMARY GLAND EPITHELIAL CELL DIFFERENTIATION	6/906	18/18578	0.000148112	0.00716265	0.0062404	SMO/MGMT/IRF6/FOXB1/PRLR/ZNF703	6
GOBP_REGULATION_OF_MORPHOGENESIS_OF_A_BRANCHING_STRUCTURE	GOBP REGULATION OF MORPHOGENESIS OF A BRANCHING STRUCTURE	10/906	51/18578	0.000149416	0.00716288	0.0062406	SMO/BCL11A/FGFR2/SFRP1/SOX9/SIX1/TACSTD2/HOXB7/BMP7/BMP4	10
GOBP_NEURAL_TUBE_FORMATION	GOBP NEURAL TUBE FORMATION	15/906	104/18578	0.000153481	0.00729433	0.00635512	PTK7/SFRP1/GRHL2/FZD6/OVOL2/VANGL2/FUZ/SOX11/BMP7/COBL/LMO4/BMP4/TEAD2/RARA/SPINT2	15
GOBP_BRANCHING_MORPHOGENESIS_OF_AN_EPITHELIAL_TUBE	GOBP BRANCHING MORPHOGENESIS OF AN EPITHELIAL TUBE	19/906	153/18578	0.000168744	0.00781742	0.00681087	SMO/PBX1/FGFR2/SOX9/SIX1/HNF1B/SEMA3E/FOXD1/TACSTD2/HOXB7/MSX2/NKX2-1/BCL2/BMP7/TBX3/BMP4/BMP2/FOXA1/ENG	19
GOBP_REGULATION_OF_EXTRINSIC_APOPTOTIC_SIGNALING_PATHWAY	GOBP REGULATION OF EXTRINSIC APOPTOTIC SIGNALING PATHWAY	19/906	153/18578	0.000168744	0.00781742	0.00681087	PRDX2/GCLC/HSPA1A/EYA4/SFRP1/LGALS3/GSTP1/EYA2/BMPR1B/SP100/BCL2/TMBIM1/LTBR/PYCARD/BMP4/FGFR1/CAV1/ITPRIP/LMNA	19
GOBP_TRANSMEMBRANE_RECEPTOR_PROTEIN_SERINE_THREONINE_KINASE_SIGNALING_PATHWAY	GOBP TRANSMEMBRANE RECEPTOR PROTEIN SERINE THREONINE KINASE SIGNALING PATHWAY	35/906	373/18578	0.000169379	0.00781742	0.00681087	FAM83G/HSPA1A/ZFYVE9/ATOH8/SFRP1/BMP3/RBPMS2/DACT2/FOXD1/INHBB/SLC2A10/PRDM16/PPARG/OVOL2/HPGD/BTBD11/HFE/BMPR1B/MSX2/NKX2-1/PPM1L/SOX11/BMP7/VIM/BCL9/BMP8B/TF/BMP4/BMP2/PCSK6/CAV1/BMP6/ENG/ZNF703/BMPR1A	35
GOBP_BONE_DEVELOPMENT	GOBP BONE DEVELOPMENT	24/906	218/18578	0.00017016	0.00781742	0.00681087	FGFR2/PITX2/SOX9/HOXB4/TSKU/RARB/MAP2K6/MEF2C/TNFSF11/BMPR1B/MSX2/KIT/LRRK1/GJA1/BMP4/BMP2/AXIN2/ALPL/RARA/TRPV4/ANXA6/BMP6/ENG/PTGER4	24
GOBP_IMPORT_INTO_CELL	GOBP IMPORT INTO CELL	25/906	232/18578	0.000176273	0.00797978	0.00695232	ACSL5/SLC6A11/DRD1/SLC38A1/SLC2A3/STEAP2/SLC2A10/SLC6A3/IRS2/SNCA/HFE/SLC22A3/SLC43A1/SLC7A2/WNK2/P2RX1/SLC15A3/TRPV4/KCNH2/SLC1A4/SLC12A5/KCNQ1/SCNN1B/KCNJ5/STEAP4	25
GOBP_REGULATION_OF_NEURON_DIFFERENTIATION	GOBP REGULATION OF NEURON DIFFERENTIATION	22/906	192/18578	0.000176589	0.00797978	0.00695232	PBX1/BCL11A/SFRP1/SOX9/SIX1/ASCL1/ID4/NTF3/MEF2C/PROX1/ESRP1/SOX11/BCL2/BMP7/BMP4/BMP2/RARA/FGFR1/BMP6/ZHX2/FOXA1/ISL2	22
GOBP_REPRODUCTIVE_BEHAVIOR	GOBP REPRODUCTIVE BEHAVIOR	7/906	26/18578	0.00018643	0.00835602	0.00728011	PPP1R1B/DRD1/OPRK1/THRB/AVPR1A/THRA/DMRTA1	7
GOBP_DIGESTIVE_SYSTEM_DEVELOPMENT	GOBP DIGESTIVE SYSTEM DEVELOPMENT	18/906	142/18578	0.000191345	0.00850715	0.00741179	SMO/ALDH1A2/FGFR2/SFRP1/HNF1B/RBPMS2/RARB/ASCL1/OVOL2/BARX1/SOX11/PKDCC/KIT/BCL2/FOXE1/COBL/BMP4/KCNQ1	18
GOBP_REGULATION_OF_PROTEIN_SERINE_THREONINE_KINASE_ACTIVITY	GOBP REGULATION OF PROTEIN SERINE THREONINE KINASE ACTIVITY	35/906	376/18578	0.000197638	0.00860213	0.00749454	PPP1R1B/CCND3/IRAK3/SFRP1/CD40/FZD10/ERBB2/GSTP1/MAP2K6/NTF3/PKIA/UCHL1/PPARG/PROX1/ERN2/TNFSF11/SNCA/BMPR1B/P2RX7/KIT/CCND1/TRIB2/PTK2B/BMP7/HERC5/PYCARD/FAM20A/BMP4/BMP2/PIK3R5/CCND2/CBLC/FGFR1/CAV1/BMPR1A	35
GOBP_CARDIAC_VENTRICLE_MORPHOGENESIS	GOBP CARDIAC VENTRICLE MORPHOGENESIS	12/906	73/18578	0.000198163	0.00860213	0.00749454	FGFR2/DSP/LY6E/GRHL2/MEF2C/PROX1/SOX11/GATA3/BMP4/TBX5/ENG/BMPR1A	12
GOBP_POSITIVE_REGULATION_OF_OSTEOBLAST_DIFFERENTIATION	GOBP POSITIVE REGULATION OF OSTEOBLAST DIFFERENTIATION	12/906	73/18578	0.000198163	0.00860213	0.00749454	LRP3/NELL1/MEF2C/BMPR1B/MSX2/SOX11/BMP7/BMP4/BMP2/IFITM1/BMP6/BMPR1A	12
GOBP_DEVELOPMENTAL_GROWTH_INVOLVED_IN_MORPHOGENESIS	GOBP DEVELOPMENTAL GROWTH INVOLVED IN MORPHOGENESIS	25/906	234/18578	0.000201577	0.0086147	0.00750549	PTK7/AUTS2/BCL11A/LPAR3/FGFR2/RIMS2/SFRP1/SOX9/SIX1/PTPRS/HNF1B/SEMA3E/TMEM108/NRN1/ULK2/SPAG6/RASAL1/RND2/CYFIP2/OLFM1/SYT3/COBL/BMP4/DBN1/FSTL4	25
GOBP_REGULATION_OF_HORMONE_SECRETION	GOBP REGULATION OF HORMONE SECRETION	25/906	234/18578	0.000201577	0.0086147	0.00750549	SLC16A1/CFTR/SFRP1/GPR27/INHBB/GIPR/GLUL/VSNL1/ADCY5/PPARG/RPH3AL/TNFSF11/IRS2/FOXA2/OPRK1/HFE/MYRIP/SOX11/GJA1/ICA1/UCP2/ILDR1/OXCT1/AGTR1/BMP6	25
GOBP_SOMITE_DEVELOPMENT	GOBP SOMITE DEVELOPMENT	13/906	84/18578	0.000203594	0.00863395	0.00752226	SMO/PLXNA2/ALDH1A2/TBX18/SFRP1/SIX1/FOXB1/TCF15/SOX11/COBL/AXIN2/BMPR1A/FRZB	13
GOBP_KIDNEY_MESENCHYME_DEVELOPMENT	GOBP KIDNEY MESENCHYME DEVELOPMENT	6/906	19/18578	0.000207577	0.00866947	0.00755321	OSR1/SIX1/FOXD1/BASP1/BMP7/BMP4	6
GOBP_MATING_BEHAVIOR	GOBP MATING BEHAVIOR	6/906	19/18578	0.000207577	0.00866947	0.00755321	PPP1R1B/DRD1/THRB/AVPR1A/THRA/DMRTA1	6
GOBP_REGULATION_OF_ACTIN_FILAMENT_BASED_PROCESS	GOBP REGULATION OF ACTIN FILAMENT BASED PROCESS	36/906	392/18578	0.000209933	0.00870198	0.00758153	BST1/BST2/SFRP1/MYADM/FZD10/DSP/SEMA3E/RHOD/FES/PFN2/NTF3/ADD3/NCK2/PROX1/RND2/TACSTD2/CYFIP2/RAPGEF3/ABI3/WASF3/JUP/FCHSD1/ARHGDIB/DSTN/PTK2B/PDPN/LPAR1/PYCARD/RHOB/RAC2/PLEKHG2/CAV1/RND1/DBN1/JAM3/PTGER4	36
GOBP_REGULATION_OF_CELL_MORPHOGENESIS	GOBP REGULATION OF CELL MORPHOGENESIS	30/906	305/18578	0.000215779	0.00887755	0.0077345	ATP10A/PLXNA2/BCL11A/RIMS2/MYADM/ZNF135/SEMA3E/RHOD/FES/RASAL1/RND2/TACSTD2/CLDN3/HPN/WASF3/PARP6/SLC26A5/KIT/PTK2B/PDPN/SYT3/LPAR1/BVES/NTNG1/FAM171A1/RHOB/RAC2/UNC13D/RND1/DBN1	30
GOBP_PEPTIDE_TRANSPORT	GOBP PEPTIDE TRANSPORT	26/906	249/18578	0.000219017	0.00894401	0.0077924	SLC16A1/CFTR/RIMS2/SFRP1/CD74/HNF1B/GPR27/INHBB/GIPR/GLUL/VSNL1/ADCY5/RPH3AL/TNFSF11/IRS2/FOXA2/HFE/MYRIP/GJA1/ICA1/UCP2/ILDR1/SLC15A3/OXCT1/TRPV4/FAM3B	26
HALLMARK_UV_RESPONSE_DN	HALLMARK UV RESPONSE DN	18/906	144/18578	0.000228353	0.00925668	0.00806481	MT1E/MGMT/FHL2/ERBB2/F3/ADD3/PPARG/VLDLR/NR3C1/KCNMA1/KIT/GJA1/ICA1/LPAR1/CAV1/TFPI/SCN8A/BMPR1A	18
GOBP_AXIS_ELONGATION	GOBP AXIS ELONGATION	7/906	27/18578	0.000241163	0.00970462	0.00845507	PTK7/FGFR2/SFRP1/SOX9/SIX1/HNF1B/BMP4	7
GOBP_CARDIAC_MUSCLE_CELL_ACTION_POTENTIAL_INVOLVED_IN_CONTRACTION	GOBP CARDIAC MUSCLE CELL ACTION POTENTIAL INVOLVED IN CONTRACTION	10/906	54/18578	0.000245151	0.0097936	0.0085326	CACNA1D/DSP/KCNE3/JUP/GJA1/GJC1/CAV1/KCNH2/KCNQ1/KCNJ5	10
HALLMARK_INTERFERON_ALPHA_RESPONSE	HALLMARK INTERFERON ALPHA RESPONSE	14/906	97/18578	0.000250195	0.00992319	0.0086455	BST2/CD74/CCRL2/LY6E/DHX58/MX1/UBA7/LGALS3BP/IFITM2/RTP4/PSMB8/IFIT2/IFITM1/IL4R	14
GOBP_DIENCEPHALON_DEVELOPMENT	GOBP DIENCEPHALON DEVELOPMENT	12/906	75/18578	0.000257512	0.0101405	0.0088348	SMO/PCSK1/ALDH1A2/PITX2/OTX1/FOXB1/INHBB/SLC6A3/NKX2-1/BMP4/BMP2/BMPR1A	12
GOBP_FAT_CELL_DIFFERENTIATION	GOBP FAT CELL DIFFERENTIATION	25/906	238/18578	0.000262026	0.010245	0.00892592	SOX13/BSCL2/LRP3/SFRP1/LMO3/SIX1/INHBB/ID4/PRDM16/PPARG/ADRB1/MSX2/GATA3/CCND1/TRIB2/BMP7/PPARGC1A/TMEM64/BMP2/PLCB1/TRPV4/PSMB8/WIF1/FRZB/STEAP4	25
GOBP_NEGATIVE_REGULATION_OF_OSSIFICATION	GOBP NEGATIVE REGULATION OF OSSIFICATION	8/906	36/18578	0.000277265	0.0106647	0.00929151	SFRP1/SOX9/MEF2C/CALCA/BCL2/PTK2B/LRP4/SRGN	8
REACTOME_GLUTATHIONE_CONJUGATION	REACTOME GLUTATHIONE CONJUGATION	8/906	36/18578	0.000277265	0.0106647	0.00929151	GSTA4/GCLC/GSTO2/GSTM2/GSTP1/GSTM4/GSTO1/GGT7	8
GOBP_BONE_MORPHOGENESIS	GOBP BONE MORPHOGENESIS	14/906	98/18578	0.000279037	0.0106647	0.00929151	FGFR2/SOX9/TSKU/RARB/MEF2C/BMPR1B/MSX2/BMP4/AXIN2/ALPL/RARA/TRPV4/ANXA6/BMP6	14
GOBP_LINOLEIC_ACID_METABOLIC_PROCESS	GOBP LINOLEIC ACID METABOLIC PROCESS	6/906	20/18578	0.000284365	0.0106647	0.00929151	ELOVL5/GSTM2/GSTP1/FADS2/ALOX15B/FADS1	6
GOBP_REGULATION_OF_ANTIGEN_PROCESSING_AND_PRESENTATION	GOBP REGULATION OF ANTIGEN PROCESSING AND PRESENTATION	6/906	20/18578	0.000284365	0.0106647	0.00929151	CD74/TAPBPL/NOD1/HLA-DOA/HFE/PYCARD	6
GOBP_RESPONSE_TO_INTERFERON_ALPHA	GOBP RESPONSE TO INTERFERON ALPHA	6/906	20/18578	0.000284365	0.0106647	0.00929151	BST2/MX2/GATA3/IFITM2/IFIT2/IFITM1	6
GOBP_CHONDROCYTE_DIFFERENTIATION	GOBP CHONDROCYTE DIFFERENTIATION	15/906	110/18578	0.000288334	0.0106863	0.00931038	OSR1/SOX9/TSKU/RARB/MEF2C/TRPS1/BMPR1B/MSX2/PKDCC/BMP4/BMP2/AXIN2/ANXA6/BMP6/BMPR1A	15
GOBP_POSITIVE_REGULATION_OF_HORMONE_SECRETION	GOBP POSITIVE REGULATION OF HORMONE SECRETION	16/906	122/18578	0.00028882	0.0106863	0.00931038	CFTR/GPR27/INHBB/GIPR/GLUL/VSNL1/PPARG/RPH3AL/TNFSF11/IRS2/HFE/MYRIP/SOX11/ILDR1/OXCT1/BMP6	16
GOBP_VASCULAR_TRANSPORT	GOBP VASCULAR TRANSPORT	13/906	87/18578	0.00029098	0.0106945	0.00931747	SLC16A1/LEPR/LRP3/SLC38A1/SLC2A3/SLC2A10/SLC22A3/SLCO3A1/SLC7A2/AVPR1A/SLC6A17/SLC4A4/SLC1A4	13
GOBP_RESPONSE_TO_BMP	GOBP RESPONSE TO BMP	20/906	173/18578	0.000303793	0.0110915	0.00966336	FAM83G/SFRP1/SOX9/RBPMS2/FOXD1/PPARG/HFE/BMPR1B/MSX2/SOX11/GATA3/BMP7/BMP8B/BMP4/BMP2/PCSK6/SPINT2/BMP6/ENG/BMPR1A	20
GOBP_PROSTATE_GLAND_MORPHOGENESIS	GOBP PROSTATE GLAND MORPHOGENESIS	7/906	28/18578	0.000308124	0.0111756	0.00973663	FGFR2/SFRP1/SOX9/ID4/BMP7/BMP4/FOXA1	7
HALLMARK_HYPOXIA	HALLMARK HYPOXIA	22/906	200/18578	0.000316126	0.0113586	0.00989607	HOXB9/MT1E/HS3ST1/STC2/ALDOC/SLC2A3/F3/VLDLR/DTNA/IRS2/NR3C1/LXN/DPYSL4/CHST2/PKP1/HEXA/BCL2/PPARGC1A/AKAP12/CSRP2/CAV1/AMPD3	22
GOBP_GLAND_MORPHOGENESIS	GOBP GLAND MORPHOGENESIS	16/906	123/18578	0.00031729	0.0113586	0.00989607	STAT6/FGFR2/SFRP1/SOX9/ID4/PROX1/HPN/MSX2/BCL2/BMP7/TBX3/CEACAM1/PLAG1/BMP4/CAV1/FOXA1	16
GOBP_PATHWAY_RESTRICTED_SMAD_PROTEIN_PHOSPHORYLATION	GOBP PATHWAY RESTRICTED SMAD PROTEIN PHOSPHORYLATION	11/906	66/18578	0.000319985	0.0113811	0.00991573	BMP3/INHBB/PPARG/HFE/BMP7/BMP8B/BMP4/BMP2/BMP6/ENG/BMPR1A	11
GOBP_ENDOCRINE_PANCREAS_DEVELOPMENT	GOBP ENDOCRINE PANCREAS DEVELOPMENT	9/906	46/18578	0.000323918	0.0114472	0.00997325	SMO/SOX9/GIPR/CDK6/FOXA2/INSM1/MNX1/BMP4/BMP6	9
HALLMARK_ANDROGEN_RESPONSE	HALLMARK ANDROGEN RESPONSE	14/906	100/18578	0.00034536	0.0121272	0.0105657	ELOVL5/CCND3/CDK6/HPGD/LIFR/BMPR1B/MAP7/CCND1/PTK2B/TMPRSS2/AKAP12/HSD17B14/FADS1/STEAP4	14
GOBP_NEGATIVE_REGULATION_OF_WNT_SIGNALING_PATHWAY	GOBP NEGATIVE REGULATION OF WNT SIGNALING PATHWAY	20/906	175/18578	0.000353634	0.0123391	0.0107504	SHISA2/TBX18/SOX13/SFRP1/SOX9/TSKU/IGFBP2/FZD6/BARX1/RBMS3/GRB10/FUZ/SOX30/LRP4/TMEM64/BMP2/AXIN2/CAV1/WIF1/FRZB	20
KEGG_GLYCOSPHINGOLIPID_BIOSYNTHESIS_GLOBO_SERIES	KEGG GLYCOSPHINGOLIPID BIOSYNTHESIS GLOBO SERIES	5/906	14/18578	0.000377596	0.0130732	0.0113899	A4GALT/ST3GAL1/HEXA/B3GALNT1/GBGT1	5
GOBP_CELL_MIGRATION_INVOLVED_IN_HEART_DEVELOPMENT	GOBP CELL MIGRATION INVOLVED IN HEART DEVELOPMENT	6/906	21/18578	0.000381785	0.0130732	0.0113899	PITX2/BMP7/BVES/BMP4/TBX5/ENG	6
GOBP_REGULATION_OF_BRANCHING_INVOLVED_IN_URETERIC_BUD_MORPHOGENESIS	GOBP REGULATION OF BRANCHING INVOLVED IN URETERIC BUD MORPHOGENESIS	6/906	21/18578	0.000381785	0.0130732	0.0113899	SMO/SOX9/SIX1/TACSTD2/HOXB7/BMP4	6
GOBP_NEGATIVE_REGULATION_OF_VIRAL_GENOME_REPLICATION	GOBP NEGATIVE REGULATION OF VIRAL GENOME REPLICATION	10/906	57/18578	0.000387621	0.0130838	0.0113992	BST2/PROX1/APOBEC3C/IFI16/MX1/PARP10/IFITM2/APOBEC3D/IFITM1/OAS2	10
GOBP_GLANDULAR_EPITHELIAL_CELL_DEVELOPMENT	GOBP GLANDULAR EPITHELIAL CELL DEVELOPMENT	7/906	29/18578	0.000389217	0.0130838	0.0113992	SMO/RARB/CDK6/INSM1/BMP4/RARA/BMP6	7
GOBP_RESPONSE_TO_THYROID_HORMONE	GOBP RESPONSE TO THYROID HORMONE	7/906	29/18578	0.000389217	0.0130838	0.0113992	GCLC/INHBB/HPN/CTSS/SLC26A5/THRB/KIT	7
GOBP_EPITHELIAL_CELL_PROLIFERATION	GOBP EPITHELIAL CELL PROLIFERATION	39/906	451/18578	0.000396601	0.0132513	0.0115451	CYBA/ZNF304/SMO/STAT6/ALDH1A2/IRF6/OSR1/FGFR2/ATOH8/SFRP1/SOX9/SIX1/HNF1B/ERBB2/F3/GLUL/CDK6/PPARG/MEF2C/OVOL2/PROX1/TACSTD2/SERPINB1/TNFSF11/HPN/SOX11/GATA3/KIT/PPP1R16B/CCND1/CEACAM1/BMP4/BMP2/FGFR1/CAV1/AGTR1/BMP6/ZNF703/BMPR1A	39
GOBP_REGULATION_OF_CELL_SHAPE	GOBP REGULATION OF CELL SHAPE	18/906	151/18578	0.00041147	0.0136653	0.0119058	ATP10A/PLXNA2/SEMA3E/RHOD/FES/RND2/HPN/WASF3/SLC26A5/KIT/PTK2B/PDPN/LPAR1/BVES/FAM171A1/RHOB/RAC2/RND1	18
GOBP_RESPONSE_TO_ESTROGEN	GOBP RESPONSE TO ESTROGEN	11/906	68/18578	0.000417972	0.0137981	0.0120215	SFRP1/CITED4/IGFBP2/SLC34A2/OPRK1/GATA3/CCND1/HOXA10/RARA/CAV1/IL4R	11
GOBP_REPRODUCTIVE_SYSTEM_DEVELOPMENT	GOBP REPRODUCTIVE SYSTEM DEVELOPMENT	38/906	437/18578	0.000420629	0.0138032	0.0120259	GJB3/OSR1/FGFR2/SFRP1/SOX9/STC2/ZNF568/INHBB/ID4/GRHL2/PPARG/OVOL2/ASCL2/TFAP2C/BMPR1B/BASP1/ZP3/ETNK2/GATA3/KIT/GJA1/CCND1/BCL2/BMP7/ALOX15B/TBX3/SDC1/HOXA10/PRLR/PLAG1/BMP4/DMRTA1/RARA/DMC1/SPINT2/BMP6/FOXA1/ADAM15	38
GOBP_MULTICELLULAR_ORGANISMAL_SIGNALING	GOBP MULTICELLULAR ORGANISMAL SIGNALING	19/906	165/18578	0.000447132	0.0145353	0.0126638	DRD1/TBX18/EHD3/CACNA1D/DSP/KCNE3/JUP/GJA1/AVPR1A/GJC1/P2RX1/CAV1/KCNH2/TBX5/KCNQ1/SCN8A/SCN9A/JAM3/KCNJ5	19
GOBP_EMBRYONIC_DIGIT_MORPHOGENESIS	GOBP EMBRYONIC DIGIT MORPHOGENESIS	10/906	58/18578	0.000448213	0.0145353	0.0126638	OSR1/GRHL2/FZD6/FREM2/MSX2/GJA1/TBX3/LRP4/BMP4/BMPR1A	10
GOBP_EPITHELIAL_CELL_DIFFERENTIATION_INVOLVED_IN_KIDNEY_DEVELOPMENT	GOBP EPITHELIAL CELL DIFFERENTIATION INVOLVED IN KIDNEY DEVELOPMENT	9/906	48/18578	0.000451876	0.0145684	0.0126926	SMO/KLF15/OSR1/PROM1/MEF2C/BASP1/GATA3/FOXJ1/BMP4	9
GOBP_BODY_FLUID_SECRETION	GOBP BODY FLUID SECRETION	13/906	91/18578	0.000455736	0.0146074	0.0127266	CYBA/FOXB1/CDO1/AQP1/SLC6A3/OPRK1/GJA1/CCND1/PRLR/AQP5/CAV1/SCNN1B/OAS2	13
GOBP_CARBOHYDRATE_HOMEOSTASIS	GOBP CARBOHYDRATE HOMEOSTASIS	25/906	247/18578	0.000459696	0.0146491	0.012763	CYBA/SLC16A1/GCLC/LEPR/KLF15/CFTR/GPR27/VSNL1/ADCY5/PPARG/RPH3AL/FOXA3/IRS2/FOXA2/OPRK1/PRKAA2/PRCP/UCP2/PPARGC1A/OXCT1/TRPV4/FAM3B/GJB6/FOXA1/BACE2	25
GOBP_REGULATION_OF_CARTILAGE_DEVELOPMENT	GOBP REGULATION OF CARTILAGE DEVELOPMENT	11/906	69/18578	0.000475695	0.0150719	0.0131313	SOX9/RARB/TRPS1/BMPR1B/PKDCC/BMP4/BMP2/AXIN2/RARA/BMP6/FRZB	11
GOBP_NEURON_FATE_SPECIFICATION	GOBP NEURON FATE SPECIFICATION	7/906	30/18578	0.000486508	0.0153177	0.0133454	DMRTA2/SIX1/ASCL1/ESRP1/MNX1/FOXA1/ISL2	7
GOBP_CARDIAC_MUSCLE_TISSUE_DEVELOPMENT	GOBP CARDIAC MUSCLE TISSUE DEVELOPMENT	24/906	234/18578	0.000489011	0.0153177	0.0133454	FHL2/ALDH1A2/TBX18/FGFR2/DSP/MSC/RARB/LY6E/MEF2C/PROX1/MSX2/GJA1/BMP7/TBX3/BVES/GJC1/BMP4/BMP2/RARA/TBX5/GJB6/LMNA/ENG/BMPR1A	24
GOBP_REGULATION_OF_HEART_RATE_BY_CARDIAC_CONDUCTION	GOBP REGULATION OF HEART RATE BY CARDIAC CONDUCTION	8/906	39/18578	0.00049522	0.0154246	0.0134385	CACNA1D/DSP/KCNE3/JUP/CAV1/KCNH2/KCNQ1/KCNJ5	8
GOBP_CATECHOL_CONTAINING_COMPOUND_BIOSYNTHETIC_PROCESS	GOBP CATECHOL CONTAINING COMPOUND BIOSYNTHETIC PROCESS	6/906	22/18578	0.000503446	0.0155056	0.0135091	SLC6A3/SNCA/INSM1/GATA3/KL/GPR37	6
GOBP_TRIPARTITE_REGIONAL_SUBDIVISION	GOBP TRIPARTITE REGIONAL SUBDIVISION	6/906	22/18578	0.000503446	0.0155056	0.0135091	HOXD8/TDRD5/BASP1/TBX3/PCSK6/TDRD10	6
GOBP_COLUMNAR_CUBOIDAL_EPITHELIAL_CELL_DIFFERENTIATION	GOBP COLUMNAR CUBOIDAL EPITHELIAL CELL DIFFERENTIATION	13/906	92/18578	0.000507492	0.0155215	0.013523	SMO/FGFR2/RARB/ASCL1/CDK6/PROX1/INSM1/SOX11/BMP4/BMP2/RARA/BMP6/FOXA1	13
GOBP_CELL_CELL_JUNCTION_ORGANIZATION	GOBP CELL CELL JUNCTION ORGANIZATION	22/906	207/18578	0.000509594	0.0155215	0.013523	CTNND2/MYADM/DSP/MARVELD2/CLDN6/GRHL2/CLDN10/UGT8/CLDN3/JUP/PKP1/GJA1/ILDR1/CLDN7/GJC1/TRPV4/CAV1/TBX5/BMP6/GJB6/JAM3/ZNF703	22
GOBP_VASCULAR_PROCESS_IN_CIRCULATORY_SYSTEM	GOBP VASCULAR PROCESS IN CIRCULATORY SYSTEM	26/906	263/18578	0.000512525	0.015525	0.013526	SLC16A1/GCLC/LEPR/DRD1/LRP3/SLC38A1/SLC2A3/SLC2A10/CALCA/ADRB1/SLC22A3/SLCO3A1/SLC7A2/KCNMA1/AVPR1A/SLC6A17/AKAP12/CEACAM1/P2RX1/SLC4A4/TRPV4/CAV1/SLC1A4/AGTR1/BMP6/SCNN1B	26
GOBP_ENDOCARDIAL_CUSHION_DEVELOPMENT	GOBP ENDOCARDIAL CUSHION DEVELOPMENT	9/906	49/18578	0.000529931	0.0159645	0.013909	SOX9/MSX2/BMP7/TBX3/BMP4/BMP2/TBX5/ENG/BMPR1A	9
GOBP_NOREPINEPHRINE_METABOLIC_PROCESS	GOBP NOREPINEPHRINE METABOLIC PROCESS	5/906	15/18578	0.000543744	0.0162036	0.0141172	LY6E/INSM1/GATA3/RNF180/KL	5
GOBP_OTIC_VESICLE_DEVELOPMENT	GOBP OTIC VESICLE DEVELOPMENT	5/906	15/18578	0.000543744	0.0162036	0.0141172	FGFR2/SOX9/SIX1/PROX1/GATA3	5
GOBP_REGULATION_OF_WNT_SIGNALING_PATHWAY	GOBP REGULATION OF WNT SIGNALING PATHWAY	31/906	337/18578	0.000547142	0.0162172	0.0141291	SHISA2/PTK7/KLF15/CTNND2/TBX18/SOX13/FGFR2/SFRP1/SOX9/HNF1B/TSKU/IGFBP2/FZD6/BARX1/TMEM9/RBMS3/GRB10/FUZ/SOX30/JUP/LRRK1/WNK2/LRP4/TMEM64/BMP2/AXIN2/CAV1/WIF1/ZNF703/FRZB/TCF7L1	31
GOBP_POSITIVE_REGULATION_OF_EPITHELIAL_CELL_PROLIFERATION	GOBP POSITIVE REGULATION OF EPITHELIAL CELL PROLIFERATION	22/906	209/18578	0.000581067	0.0170261	0.0148338	CYBA/ZNF304/SMO/OSR1/FGFR2/SFRP1/SOX9/ERBB2/F3/GLUL/PROX1/HPN/SOX11/PPP1R16B/CCND1/BMP4/BMP2/FGFR1/AGTR1/BMP6/ZNF703/BMPR1A	22
GOBP_ENDOCARDIAL_CUSHION_MORPHOGENESIS	GOBP ENDOCARDIAL CUSHION MORPHOGENESIS	8/906	40/18578	0.000592895	0.0170261	0.0148338	SOX9/MSX2/BMP7/TBX3/BMP4/BMP2/ENG/BMPR1A	8
GOBP_CELL_COMMUNICATION_INVOLVED_IN_CARDIAC_CONDUCTION	GOBP CELL COMMUNICATION INVOLVED IN CARDIAC CONDUCTION	10/906	60/18578	0.000593105	0.0170261	0.0148338	TBX18/CACNA1D/DSP/JUP/GJA1/GJC1/CAV1/TBX5/KCNQ1/KCNJ5	10
GOBP_GLYCOSPHINGOLIPID_METABOLIC_PROCESS	GOBP GLYCOSPHINGOLIPID METABOLIC PROCESS	10/906	60/18578	0.000593105	0.0170261	0.0148338	A4GALT/ST8SIA4/B3GALT2/UGT8/KIT/B3GALT4/ST3GAL1/HEXA/B3GALNT1/B4GALT6	10
GOBP_NEGATIVE_REGULATION_OF_MAP_KINASE_ACTIVITY	GOBP NEGATIVE REGULATION OF MAP KINASE ACTIVITY	10/906	60/18578	0.000593105	0.0170261	0.0148338	IRAK3/SFRP1/GSTP1/UCHL1/PPARG/BMP7/BMP4/BMP2/CBLC/CAV1	10
GOBP_CARTILAGE_DEVELOPMENT_INVOLVED_IN_ENDOCHONDRAL_BONE_MORPHOGENESIS	GOBP CARTILAGE DEVELOPMENT INVOLVED IN ENDOCHONDRAL BONE MORPHOGENESIS	7/906	31/18578	0.000602228	0.0170261	0.0148338	SOX9/TSKU/RARB/AXIN2/RARA/TRPV4/ANXA6	7
GOBP_ENDOCARDIAL_CUSHION_FORMATION	GOBP ENDOCARDIAL CUSHION FORMATION	7/906	31/18578	0.000602228	0.0170261	0.0148338	MSX2/BMP7/TBX3/BMP4/BMP2/ENG/BMPR1A	7
GOBP_REGULATION_OF_SMAD_PROTEIN_SIGNAL_TRANSDUCTION	GOBP REGULATION OF SMAD PROTEIN SIGNAL TRANSDUCTION	7/906	31/18578	0.000602228	0.0170261	0.0148338	SLC2A10/PPARG/OVOL2/BMP4/BMP2/BMP6/BMPR1A	7
REACTOME_NICOTINATE_METABOLISM	REACTOME NICOTINATE METABOLISM	7/906	31/18578	0.000602228	0.0170261	0.0148338	BST1/NUDT12/NMNAT3/RNLS/PARP6/PARP10/NT5E	7
GOBP_CARDIAC_SEPTUM_MORPHOGENESIS	GOBP CARDIAC SEPTUM MORPHOGENESIS	11/906	71/18578	0.000611263	0.0171933	0.0149796	SMO/FGFR2/PROX1/MSX2/SOX11/BMP7/TBX3/BMP4/TBX5/ENG/BMPR1A	11
KEGG_GLUTATHIONE_METABOLISM	KEGG GLUTATHIONE METABOLISM	9/906	50/18578	0.000618699	0.0173142	0.0150848	GSTA4/GCLC/GSTO2/GSTM2/GSTP1/GSTM4/GPX7/GSTO1/GGT7	9
GOBP_CARDIAC_SEPTUM_DEVELOPMENT	GOBP CARDIAC SEPTUM DEVELOPMENT	14/906	106/18578	0.000630834	0.0174863	0.0152348	PTK7/SMO/FGFR2/PROX1/MSX2/SOX11/GATA3/BMP7/TBX3/LMO4/BMP4/TBX5/ENG/BMPR1A	14
GOBP_REGULATION_OF_PEPTIDE_TRANSPORT	GOBP REGULATION OF PEPTIDE TRANSPORT	20/906	183/18578	0.000631195	0.0174863	0.0152348	SLC16A1/CFTR/SFRP1/CD74/GPR27/INHBB/GIPR/GLUL/VSNL1/ADCY5/RPH3AL/TNFSF11/IRS2/FOXA2/HFE/MYRIP/ICA1/UCP2/ILDR1/OXCT1	20
GOBP_POSITIVE_REGULATION_OF_MESENCHYMAL_CELL_PROLIFERATION	GOBP POSITIVE REGULATION OF MESENCHYMAL CELL PROLIFERATION	6/906	23/18578	0.000653254	0.018007	0.0156884	SMO/FGFR2/SOX9/SIX1/IRS2/BMPR1A	6
GOBP_RESPONSE_TO_VITAMIN	GOBP RESPONSE TO VITAMIN	12/906	83/18578	0.00066837	0.018332	0.0159716	MGMT/ALDH1A2/SFRP1/STC2/CYP24A1/FES/ASCL1/CCND1/BMP7/ALPL/RARA/KL	12
GOBP_REGULATION_OF_HEART_CONTRACTION	GOBP REGULATION OF HEART CONTRACTION	22/906	212/18578	0.000704586	0.0191612	0.016694	TBX18/EHD3/CACNA1D/GSTM2/DSP/KCNE3/RNLS/CALCA/ADRB1/JUP/THRB/GJA1/AVPR1A/THRA/GSTO1/BVES/GJC1/CAV1/KCNH2/TBX5/KCNQ1/KCNJ5	22
GOBP_PITUITARY_GLAND_DEVELOPMENT	GOBP PITUITARY GLAND DEVELOPMENT	8/906	41/18578	0.000705553	0.0191612	0.016694	PCSK1/ALDH1A2/PITX2/INHBB/SLC6A3/BMP4/BMP2/BMPR1A	8
GOBP_POSITIVE_REGULATION_OF_TRANSMEMBRANE_RECEPTOR_PROTEIN_SERINE_THREONINE_KINASE_SIGNALING_PATHWAY	GOBP POSITIVE REGULATION OF TRANSMEMBRANE RECEPTOR PROTEIN SERINE THREONINE KINASE SIGNALING PATHWAY	15/906	120/18578	0.000738675	0.0198674	0.0173093	BMP3/FOXD1/INHBB/SLC2A10/PPARG/HFE/MSX2/SOX11/BMP7/BMP8B/BMP4/BMP2/BMP6/ENG/BMPR1A	15
GOBP_HEART_FORMATION	GOBP HEART FORMATION	7/906	32/18578	0.000738765	0.0198674	0.0173093	SIX1/MEF2C/BMP4/BMP2/AXIN2/TBX5/BMPR1A	7
GOBP_GONADOTROPIN_SECRETION	GOBP GONADOTROPIN SECRETION	5/906	16/18578	0.000759313	0.0203208	0.0177044	FOXD1/INHBB/OPRK1/GJA1/TBX3	5
GOBP_ADAPTIVE_THERMOGENESIS	GOBP ADAPTIVE THERMOGENESIS	18/906	159/18578	0.000765137	0.0203778	0.017754	STAT6/LEPR/BSCL2/MAP2K6/PRDM16/ADRB1/GRB10/GJA1/UCP2/THRA/PPARGC1A/PRLR/YBX2/ALPL/TRPV4/CAV1/PCTP/IL4R	18
GOBP_POSITIVE_REGULATION_OF_GROWTH	GOBP POSITIVE REGULATION OF GROWTH	25/906	256/18578	0.000777709	0.020613	0.0179589	CYBA/SMO/LPAR3/FGFR2/RIMS2/SFRP1/DIO3/ERBB2/SLC6A3/MEF2C/PROX1/RASAL1/RND2/HPN/RFTN1/BASP1/ZP3/AVPR1A/BCL2/PTK2B/SYT3/PLCB1/TBX5/DBN1/BMPR1A	25
HALLMARK_ESTROGEN_RESPONSE_LATE	HALLMARK ESTROGEN RESPONSE LATE	21/906	200/18578	0.000792002	0.0207919	0.0181148	ELOVL5/SLC16A1/GJB3/TFPI2/ASCL1/ADD3/OVOL2/ALDH3B1/TFAP2C/GALE/OLFM1/KLK10/CCND1/BCL2/IMPA2/CHPT1/PRLR/LLGL2/CAV1/SLC1A4/NXT1	21
HALLMARK_INFLAMMATORY_RESPONSE	HALLMARK INFLAMMATORY RESPONSE	21/906	200/18578	0.000792002	0.0207919	0.0181148	BST2/KCNA3/CD40/F3/CCRL2/LY6E/HPN/OPRK1/P2RX7/CHST2/SLC7A2/PCDH7/PDPN/LPAR1/RTP4/CSF3R/SLC4A4/PIK3R5/IFITM1/PTGER4/IL4R	21
GOBP_ENDOCRINE_PROCESS	GOBP ENDOCRINE PROCESS	12/906	85/18578	0.000830659	0.0216874	0.018895	CYBA/FOXD1/INHBB/PPARG/OPRK1/GATA3/GJA1/AVPR1A/TBX3/AGTR1/BMP6/KCNQ1	12
GOBP_POSITIVE_REGULATION_OF_B_CELL_PROLIFERATION	GOBP POSITIVE REGULATION OF B CELL PROLIFERATION	8/906	42/18578	0.000834826	0.0216874	0.018895	BST1/CD74/CD40/CD81/MEF2C/IRS2/BCL2/CARD11	8
GOBP_ORGANIC_HYDROXY_COMPOUND_BIOSYNTHETIC_PROCESS	GOBP ORGANIC HYDROXY COMPOUND BIOSYNTHETIC PROCESS	24/906	243/18578	0.000837913	0.0216874	0.018895	ISYNA1/OSBPL3/CFTR/CH25H/SLC6A3/CYB5R2/PROX1/PRKAA2/SNCA/INSM1/ABCG1/SQLE/GATA3/PTK2B/IMPA2/ALOX15B/ITPKB/PSAT1/BMP2/KL/BMP6/GPR37/OSBPL7/ACAA2	24
GOBP_RESPONSE_TO_MECHANICAL_STIMULUS	GOBP RESPONSE TO MECHANICAL STIMULUS	21/906	201/18578	0.000844847	0.0217521	0.0189514	CYBA/GCLC/SOX9/CD40/IGFBP2/AQP1/TMEM150C/HPN/P2RX7/MEIS2/JUP/SLC26A5/KIT/ETV1/PTK2B/LTBR/TRPV4/BMP6/KCNQ1/ENG/PTGER4	21
GOBP_LEUKOCYTE_PROLIFERATION	GOBP LEUKOCYTE PROLIFERATION	30/906	331/18578	0.000848306	0.0217521	0.0189514	PRDX2/CCND3/BST1/BST2/CD74/CD40/LGALS3/ERBB2/CD81/GSTP1/IGFBP2/NCK2/MEF2C/TNFSF11/IRS2/P2RX7/ZP3/SOX11/KIT/GJA1/BCL2/PRKCQ/HLA-DPA1/RASAL3/FOXJ1/CARD11/PYCARD/BMP4/RAC2/RIPK3	30
GOBP_EMBRYONIC_PATTERN_SPECIFICATION	GOBP EMBRYONIC PATTERN SPECIFICATION	11/906	74/18578	0.00087385	0.0223034	0.0194317	SIM2/FGFR2/HOXD8/TDRD5/MEIS2/BASP1/BMP7/TBX3/COBL/PCSK6/TDRD10	11
GOBP_GLYCOSPHINGOLIPID_BIOSYNTHETIC_PROCESS	GOBP GLYCOSPHINGOLIPID BIOSYNTHETIC PROCESS	7/906	33/18578	0.000898666	0.0228311	0.0198914	A4GALT/ST8SIA4/B3GALT2/UGT8/B3GALT4/ST3GAL1/B4GALT6	7
GOBP_SPHINGOLIPID_BIOSYNTHETIC_PROCESS	GOBP SPHINGOLIPID BIOSYNTHETIC PROCESS	14/906	110/18578	0.000916089	0.023167	0.020184	ELOVL5/A4GALT/ST8SIA4/B3GALT2/UGT8/ELOVL4/ALDH3B1/P2RX7/DEGS2/PPM1L/B3GALT4/ST3GAL1/B4GALT6/P2RX1	14
GOBP_SPHINGOLIPID_METABOLIC_PROCESS	GOBP SPHINGOLIPID METABOLIC PROCESS	18/906	162/18578	0.000952768	0.0239845	0.0208963	ELOVL5/A4GALT/ST8SIA4/B3GALT2/UGT8/ELOVL4/ALDH3B1/P2RX7/DEGS2/PPM1L/KIT/B3GALT4/ST3GAL1/HEXA/B3GALNT1/B4GALT6/P2RX1/SERINC1	18
GOBP_SOMATIC_STEM_CELL_POPULATION_MAINTENANCE	GOBP SOMATIC STEM CELL POPULATION MAINTENANCE	8/906	43/18578	0.000982437	0.024619	0.0214491	SFRP1/SOX9/HNF1B/ASCL2/KIT/BMP7/BCL9/ZHX2	8
GOBP_AMIDE_TRANSPORT	GOBP AMIDE TRANSPORT	27/906	290/18578	0.001013	0.0247554	0.021568	SLC16A1/CFTR/RIMS2/SFRP1/CD74/HNF1B/GPR27/INHBB/GIPR/GLUL/VSNL1/ADCY5/RPH3AL/TNFSF11/IRS2/FOXA2/HFE/MYRIP/GJA1/ICA1/UCP2/PDPN/ILDR1/SLC15A3/OXCT1/TRPV4/FAM3B	27
GOBP_RESPONSE_TO_METAL_ION	GOBP RESPONSE TO METAL ION	31/906	350/18578	0.0010228	0.0247554	0.021568	MT1E/GCLC/PCSK1/ANXA11/MAP1LC3A/SLC41A1/IGFBP2/INHBB/ASCL1/GIPR/AQP1/SLC6A3/MEF2C/RASAL1/PRKAA2/SNCA/HFE/P2RX7/SYT13/SLC26A5/KCNMA1/KIT/CCND1/BCL2/PTK2B/SYT3/SDC1/ITPKB/TF/CAV1/BMP6	31
GOBP_NEGATIVE_REGULATION_OF_CELL_ADHESION	GOBP NEGATIVE REGULATION OF CELL ADHESION	28/906	305/18578	0.00102357	0.0247554	0.021568	PRDX2/PLXNA2/CD74/LGALS3/MYADM/ERBB2/SEMA3E/DACT2/PAG1/TACSTD2/HOXA7/PDE3B/HFE/EPCAM/ARHGDIB/AKNA/FOXJ1/CEACAM1/BMP4/BMP2/TRPV4/SPINT2/RND1/BMP6/JAM3/ADAM15/ZNF703/IL4R	28
GOBP_REGULATION_OF_VIRAL_GENOME_REPLICATION	GOBP REGULATION OF VIRAL GENOME REPLICATION	12/906	87/18578	0.00102457	0.0247554	0.021568	BST2/PROX1/TRIM38/APOBEC3C/IFI16/MX1/PARP10/BCL2/IFITM2/APOBEC3D/IFITM1/OAS2	12
GOBP_CARDIAC_CONDUCTION	GOBP CARDIAC CONDUCTION	13/906	99/18578	0.0010282	0.0247554	0.021568	TBX18/EHD3/CACNA1D/DSP/KCNE3/JUP/GJA1/GJC1/CAV1/KCNH2/TBX5/KCNQ1/KCNJ5	13
GOBP_CELLULAR_RESPONSE_TO_THYROID_HORMONE_STIMULUS	GOBP CELLULAR RESPONSE TO THYROID HORMONE STIMULUS	5/906	17/18578	0.00103279	0.0247554	0.021568	GCLC/INHBB/CTSS/THRB/KIT	5
GOBP_DENTATE_GYRUS_DEVELOPMENT	GOBP DENTATE GYRUS DEVELOPMENT	5/906	17/18578	0.00103279	0.0247554	0.021568	SMO/DRD1/TMEM108/CDK6/PROX1	5
GOBP_EMBRYONIC_DIGESTIVE_TRACT_MORPHOGENESIS	GOBP EMBRYONIC DIGESTIVE TRACT MORPHOGENESIS	5/906	17/18578	0.00103279	0.0247554	0.021568	FGFR2/HNF1B/RBPMS2/OVOL2/SOX11	5
GOBP_GAP_JUNCTION_ASSEMBLY	GOBP GAP JUNCTION ASSEMBLY	5/906	17/18578	0.00103279	0.0247554	0.021568	GJA1/GJC1/CAV1/TBX5/GJB6	5
GOBP_POSITIVE_REGULATION_OF_TYPE_2_IMMUNE_RESPONSE	GOBP POSITIVE REGULATION OF TYPE 2 IMMUNE RESPONSE	5/906	17/18578	0.00103279	0.0247554	0.021568	CD74/CD81/GATA3/RARA/IL4R	5
GOBP_LEUKOCYTE_CELL_CELL_ADHESION	GOBP LEUKOCYTE CELL CELL ADHESION	33/906	381/18578	0.00104653	0.0249762	0.0217603	PRDX2/SOX13/CD74/LGALS3/ERBB2/CD81/SOX12/PAG1/IGFBP2/NCK2/HLA-DOA/TNFSF11/HFE/HLA-DMA/PODXL2/ZP3/CHST2/GATA3/BMP7/PRKCQ/HLA-DPA1/ITPKB/NT5E/RASAL3/FOXJ1/CARD11/CEACAM1/PYCARD/BMP4/RAC2/RARA/CAV1/IL4R	33
GOBP_COLLATERAL_SPROUTING	GOBP COLLATERAL SPROUTING	6/906	25/18578	0.0010543	0.0250532	0.0218274	LPAR3/PTPRS/ULK2/RND2/COBL/FSTL4	6
GOBP_TEMPERATURE_HOMEOSTASIS	GOBP TEMPERATURE HOMEOSTASIS	19/906	177/18578	0.00105936	0.0250655	0.0218381	STAT6/LEPR/DRD1/BSCL2/MAP2K6/PRDM16/ADRB1/TNFSF11/GRB10/GJA1/UCP2/THRA/PPARGC1A/PRLR/YBX2/ALPL/CAV1/PCTP/IL4R	19
GOBP_CELL_CELL_SIGNALING_INVOLVED_IN_CARDIAC_CONDUCTION	GOBP CELL CELL SIGNALING INVOLVED IN CARDIAC CONDUCTION	7/906	34/18578	0.00108463	0.0255536	0.0222634	TBX18/CACNA1D/GJA1/GJC1/TBX5/KCNQ1/KCNJ5	7
GOBP_REGULATION_OF_MORPHOGENESIS_OF_AN_EPITHELIUM	GOBP REGULATION OF MORPHOGENESIS OF AN EPITHELIUM	10/906	65/18578	0.00113077	0.0265274	0.0231118	SMO/SFRP1/SOX9/SIX1/TACSTD2/HOXB7/GATA3/GJA1/BMP7/BMP4	10
GOBP_LACTATION	GOBP LACTATION	8/906	44/18578	0.00115021	0.0268691	0.0234095	FOXB1/CDO1/SLC6A3/GJA1/CCND1/PRLR/CAV1/OAS2	8
GOBP_STEROID_METABOLIC_PROCESS	GOBP STEROID METABOLIC PROCESS	29/906	323/18578	0.00118817	0.0276387	0.02408	PBX1/LEPR/OSBPL3/CFTR/CH25H/CYP24A1/AKR1B1/CHST10/SDR42E1/TSKU/DGAT2/CYB5R2/PROX1/SULT4A1/HSD17B8/VLDLR/PRKAA2/ABCG1/SQLE/KIT/OSBPL5/PRLR/HSD17B14/BMP2/AGTR1/BMP6/OSBPL7/ACAA2/SCNN1B	29
GOBP_PHENOL_CONTAINING_COMPOUND_METABOLIC_PROCESS	GOBP PHENOL CONTAINING COMPOUND METABOLIC PROCESS	14/906	113/18578	0.00119534	0.0276887	0.0241236	DRD1/DIO3/LY6E/SLC6A3/CRYM/HPN/SNCA/INSM1/GATA3/RNF180/BCL2/FOXE1/KL/GPR37	14
GOBP_INSULIN_SECRETION	GOBP INSULIN SECRETION	19/906	179/18578	0.00121131	0.0279413	0.0243437	SLC16A1/CFTR/RIMS2/SFRP1/HNF1B/GPR27/INHBB/GIPR/GLUL/VSNL1/ADCY5/RPH3AL/IRS2/FOXA2/MYRIP/ICA1/UCP2/OXCT1/FAM3B	19
GOBP_CARDIAC_MUSCLE_CELL_ACTION_POTENTIAL	GOBP CARDIAC MUSCLE CELL ACTION POTENTIAL	11/906	77/18578	0.00122356	0.0280524	0.0244404	TBX18/CACNA1D/DSP/KCNE3/JUP/GJA1/GJC1/CAV1/KCNH2/KCNQ1/KCNJ5	11
GOBP_CARDIAC_VENTRICLE_DEVELOPMENT	GOBP CARDIAC VENTRICLE DEVELOPMENT	15/906	126/18578	0.00122631	0.0280524	0.0244404	PTK7/FGFR2/DSP/LY6E/GRHL2/MEF2C/PROX1/SOX11/GATA3/TBX3/LMO4/BMP4/TBX5/ENG/BMPR1A	15
GOBP_CELLULAR_RESPONSE_TO_EXTERNAL_STIMULUS	GOBP CELLULAR RESPONSE TO EXTERNAL STIMULUS	28/906	309/18578	0.00124675	0.0283341	0.0246858	CYBA/GCLC/SFRP1/SOX9/CD40/CYP24A1/MAP1LC3A/FES/INHBB/GLUL/AQP1/FOXA3/TMEM150C/GSDMD/FOXA2/PRKAA2/P2RX7/IFI16/AVPR1A/BCL2/UCP2/DNAJC15/LTBR/FADS1/NUAK1/BMP6/ENG/PTGER4	28
GOBP_AXON_DEVELOPMENT	GOBP AXON DEVELOPMENT	39/906	479/18578	0.0012489	0.0283341	0.0246858	SMO/AUTS2/PLXNA2/CHL1/LPAR3/FGFR2/SLC25A46/PTPRS/GFRA3/ERBB2/VAX2/SEMA3E/FOXB1/MAP1A/TSKU/APBB1/FOXD1/UCHL1/ULK2/RND2/BMPR1B/GATA3/NEFH/S100A6/OLFM1/ETV1/BCL2/BMP7/PRKCQ/LRP4/COBL/NTNG1/B4GALT6/RAC2/FLRT2/DBN1/FSTL4/TUBB2B/ISL2	39
GOBP_HINDLIMB_MORPHOGENESIS	GOBP HINDLIMB MORPHOGENESIS	7/906	35/18578	0.00129949	0.0291222	0.0253725	OSR1/RARB/MSX2/TBX3/BMP4/AFF3/BMPR1A	7
GOBP_RESPONSE_TO_VITAMIN_D	GOBP RESPONSE TO VITAMIN D	7/906	35/18578	0.00129949	0.0291222	0.0253725	SFRP1/STC2/CYP24A1/FES/BMP7/ALPL/KL	7
GOBP_VENTRICULAR_CARDIAC_MUSCLE_CELL_ACTION_POTENTIAL	GOBP VENTRICULAR CARDIAC MUSCLE CELL ACTION POTENTIAL	7/906	35/18578	0.00129949	0.0291222	0.0253725	DSP/KCNE3/JUP/CAV1/KCNH2/KCNQ1/KCNJ5	7
GOBP_BLASTODERM_SEGMENTATION	GOBP BLASTODERM SEGMENTATION	6/906	26/18578	0.00131466	0.0292247	0.0254618	HOXD8/TDRD5/BASP1/TBX3/PCSK6/TDRD10	6
PID_RXR_VDR_PATHWAY	PID RXR VDR PATHWAY	6/906	26/18578	0.00131466	0.0292247	0.0254618	RARB/PPARG/THRB/BCL2/THRA/RARA	6
GOBP_ACTIN_FILAMENT_ORGANIZATION	GOBP ACTIN FILAMENT ORGANIZATION	37/906	449/18578	0.00133087	0.0294663	0.0256722	SFRP1/MYADM/RHOD/PFN2/ELMO1/ADD3/NCK2/PROX1/RND2/TACSTD2/CYFIP2/RAPGEF3/MICAL3/MARCKS/WASF3/PPP1R9A/FCHSD1/MARCKSL1/DSTN/BCL2/PTK2B/EFS/GAS7/LPAR1/COBL/PYCARD/FAM171A1/TF/RHOB/RAC2/PLEKHG2/TRPV4/FAT1/RND1/DBN1/CORO7/PTGER4	37
GOBP_THYMUS_DEVELOPMENT	GOBP THYMUS DEVELOPMENT	8/906	45/18578	0.00134005	0.0295509	0.0257459	PRDX2/PBX1/SIX1/GATA3/BCL2/FOXE1/LMO4/RIPK3	8
GOBP_T_CELL_DIFFERENTIATION_IN_THYMUS	GOBP T CELL DIFFERENTIATION IN THYMUS	11/906	78/18578	0.00136296	0.0299194	0.026067	CD74/ERBB2/CDK6/GATA3/BCL2/ITPKB/FOXJ1/CARD11/BMP4/RIPK3/MR1	11
GOBP_BRANCH_ELONGATION_OF_AN_EPITHELIUM	GOBP BRANCH ELONGATION OF AN EPITHELIUM	5/906	18/18578	0.00137304	0.0299194	0.026067	FGFR2/SOX9/SIX1/HNF1B/BMP4	5
GOBP_POSITIVE_REGULATION_OF_SMAD_PROTEIN_SIGNAL_TRANSDUCTION	GOBP POSITIVE REGULATION OF SMAD PROTEIN SIGNAL TRANSDUCTION	5/906	18/18578	0.00137304	0.0299194	0.026067	PPARG/BMP4/BMP2/BMP6/BMPR1A	5
GOBP_EYE_MORPHOGENESIS	GOBP EYE MORPHOGENESIS	17/906	154/18578	0.00140008	0.0301924	0.0263049	PITX2/DIO3/SOX9/VAX2/TSKU/PROM1/RARB/PROX1/SOX11/THRB/BCL2/BMP7/AQP5/BMP4/SDK2/FAT1/ZHX2	17
GOBP_CARDIAC_NEURAL_CREST_CELL_MIGRATION_INVOLVED_IN_OUTFLOW_TRACT_MORPHOGENESIS	GOBP CARDIAC NEURAL CREST CELL MIGRATION INVOLVED IN OUTFLOW TRACT MORPHOGENESIS	4/906	11/18578	0.00140748	0.0301924	0.0263049	PITX2/BMP7/BMP4/ENG	4
GOBP_CELLULAR_RESPONSE_TO_SALT_STRESS	GOBP CELLULAR RESPONSE TO SALT STRESS	4/906	11/18578	0.00140748	0.0301924	0.0263049	AKR1B1/AQP1/EFHD1/TRPV4	4
GOBP_LIMB_BUD_FORMATION	GOBP LIMB BUD FORMATION	4/906	11/18578	0.00140748	0.0301924	0.0263049	PLXNA2/FGFR2/SOX9/SOX11	4
GOBP_REGULATION_OF_T_CELL_ACTIVATION	GOBP REGULATION OF T CELL ACTIVATION	30/906	342/18578	0.00142246	0.0303954	0.0264817	PRDX2/SOX13/CD74/LGALS3/ERBB2/CD81/SOX12/PAG1/IGFBP2/NCK2/HLA-DOA/TNFSF11/HFE/HLA-DMA/ZP3/GATA3/PRKCQ/HLA-DPA1/ITPKB/RASAL3/FOXJ1/CARD11/CEACAM1/PYCARD/BMP4/RAC2/RARA/RIPK3/CAV1/IL4R	30
GOBP_POSITIVE_REGULATION_OF_FAT_CELL_DIFFERENTIATION	GOBP POSITIVE REGULATION OF FAT CELL DIFFERENTIATION	10/906	67/18578	0.00143508	0.0304413	0.0265217	SOX13/SFRP1/LMO3/SIX1/PPARG/BMP7/TMEM64/BMP2/WIF1/FRZB	10
GOBP_POSITIVE_REGULATION_OF_PROTEIN_SECRETION	GOBP POSITIVE REGULATION OF PROTEIN SECRETION	15/906	128/18578	0.00143961	0.0304413	0.0265217	PCSK1/CFTR/GPR27/APBB1/GIPR/GLUL/VSNL1/PPARG/RPH3AL/IRS2/P2RX7/MYRIP/ABCG1/OXCT1/BMP6	15
GOBP_MESENCHYME_MORPHOGENESIS	GOBP MESENCHYME MORPHOGENESIS	9/906	56/18578	0.00144117	0.0304413	0.0265217	OSR1/SOX9/MSX2/BMP7/TBX3/BMP4/BMP2/ENG/BMPR1A	9
GOBP_POSITIVE_REGULATION_OF_PROTEIN_SERINE_THREONINE_KINASE_ACTIVITY	GOBP POSITIVE REGULATION OF PROTEIN SERINE THREONINE KINASE ACTIVITY	21/906	210/18578	0.00147376	0.0310109	0.027018	CCND3/CD40/FZD10/ERBB2/MAP2K6/NTF3/PROX1/ERN2/TNFSF11/SNCA/BMPR1B/P2RX7/KIT/CCND1/PTK2B/FAM20A/BMP2/PIK3R5/CCND2/FGFR1/BMPR1A	21
GOBP_CANONICAL_WNT_SIGNALING_PATHWAY	GOBP CANONICAL WNT SIGNALING PATHWAY	28/906	313/18578	0.00151094	0.0315029	0.0274467	PTK7/CTNND2/TBX18/SOX13/FGFR2/SFRP1/SOX9/FZD10/IGFBP2/FZD6/TMEM9/PYGO1/RBMS3/FUZ/JUP/GATA3/LRRK1/WNK2/LRP4/SDC1/BCL9/TMEM64/BMP2/AXIN2/CAV1/ZNF703/FRZB/TCF7L1	28
GOBP_CELLULAR_RESPONSE_TO_ALCOHOL	GOBP CELLULAR RESPONSE TO ALCOHOL	12/906	91/18578	0.001526	0.0315029	0.0274467	SMO/CFTR/SFRP1/INHBB/ADCY5/GNAI1/PRKAA2/JUP/MAP4K1/OSBPL7/ADAM15/PTGER4	12
GOBP_NEGATIVE_REGULATION_OF_VIRAL_PROCESS	GOBP NEGATIVE REGULATION OF VIRAL PROCESS	12/906	91/18578	0.001526	0.0315029	0.0274467	BST2/CH25H/LY6E/PROX1/APOBEC3C/IFI16/MX1/PARP10/IFITM2/APOBEC3D/IFITM1/OAS2	12
GOBP_REGULATION_OF_FAT_CELL_DIFFERENTIATION	GOBP REGULATION OF FAT CELL DIFFERENTIATION	16/906	142/18578	0.00154163	0.0315029	0.0274467	SOX13/LRP3/SFRP1/LMO3/SIX1/ID4/PPARG/MSX2/GATA3/TRIB2/BMP7/TMEM64/BMP2/TRPV4/WIF1/FRZB	16
GOBP_REGULATION_OF_LEUKOCYTE_PROLIFERATION	GOBP REGULATION OF LEUKOCYTE PROLIFERATION	24/906	254/18578	0.00154178	0.0315029	0.0274467	BST1/BST2/CD74/CD40/LGALS3/ERBB2/CD81/GSTP1/IGFBP2/NCK2/MEF2C/IRS2/ZP3/SOX11/BCL2/PRKCQ/HLA-DPA1/RASAL3/FOXJ1/CARD11/PYCARD/BMP4/RAC2/RIPK3	24
GOBP_DENDRITE_EXTENSION	GOBP DENDRITE EXTENSION	7/906	36/18578	0.00154623	0.0315029	0.0274467	AUTS2/BCL11A/RIMS2/TMEM108/RASAL1/CYFIP2/SYT3	7
GOBP_MONOCYTE_DIFFERENTIATION	GOBP MONOCYTE DIFFERENTIATION	7/906	36/18578	0.00154623	0.0315029	0.0274467	CD74/FES/CDK6/PPARG/HOXA7/IFI16/BMP4	7
GOBP_POSITIVE_REGULATION_OF_MORPHOGENESIS_OF_AN_EPITHELIUM	GOBP POSITIVE REGULATION OF MORPHOGENESIS OF AN EPITHELIUM	7/906	36/18578	0.00154623	0.0315029	0.0274467	SMO/SOX9/SIX1/HOXB7/GATA3/GJA1/BMP4	7
GOBP_POSITIVE_REGULATION_OF_DEVELOPMENTAL_GROWTH	GOBP POSITIVE REGULATION OF DEVELOPMENTAL GROWTH	18/906	169/18578	0.00154858	0.0315029	0.0274467	SMO/LPAR3/FGFR2/RIMS2/DIO3/SLC6A3/MEF2C/PROX1/RASAL1/RND2/BASP1/ZP3/BCL2/SYT3/PLCB1/TBX5/DBN1/BMPR1A	18
GOBP_REGULATION_OF_TRANSMEMBRANE_RECEPTOR_PROTEIN_SERINE_THREONINE_KINASE_SIGNALING_PATHWAY	GOBP REGULATION OF TRANSMEMBRANE RECEPTOR PROTEIN SERINE THREONINE KINASE SIGNALING PATHWAY	25/906	269/18578	0.00156728	0.0317662	0.027676	HSPA1A/SFRP1/BMP3/RBPMS2/DACT2/FOXD1/INHBB/SLC2A10/PRDM16/PPARG/HFE/MSX2/NKX2-1/SOX11/BMP7/BCL9/BMP8B/BMP4/BMP2/PCSK6/CAV1/BMP6/ENG/ZNF703/BMPR1A	25
GOBP_REGULATION_OF_DEVELOPMENTAL_GROWTH	GOBP REGULATION OF DEVELOPMENTAL GROWTH	29/906	329/18578	0.00157365	0.0317785	0.0276868	SMO/BCL11A/LPAR3/FGFR2/RIMS2/DIO3/SIX1/STC2/PTPRS/HNF1B/SEMA3E/ULK2/SLC6A3/MEF2C/PROX1/RASAL1/RND2/ADRB1/BASP1/ZP3/OLFM1/BCL2/SYT3/BMP4/PLCB1/TBX5/DBN1/FSTL4/BMPR1A	29
GOBP_ACTION_POTENTIAL	GOBP ACTION POTENTIAL	16/906	143/18578	0.00165929	0.0333857	0.029087	DRD1/TBX18/CACNA1D/DSP/KCNE3/JUP/CACNB3/GJA1/GJC1/P2RX1/CAV1/KCNH2/KCNQ1/SCN8A/SCN9A/KCNJ5	16
GOBP_RESPONSE_TO_CALCIUM_ION	GOBP RESPONSE TO CALCIUM ION	16/906	144/18578	0.0017844	0.0356113	0.031026	PCSK1/ANXA11/INHBB/GIPR/MEF2C/RASAL1/PRKAA2/P2RX7/SYT13/KCNMA1/CCND1/PTK2B/SYT3/SDC1/ITPKB/CAV1	16
GOBP_GROWTH_PLATE_CARTILAGE_DEVELOPMENT	GOBP GROWTH PLATE CARTILAGE DEVELOPMENT	5/906	19/18578	0.00178928	0.0356113	0.031026	SOX9/TSKU/RARB/RARA/ANXA6	5
GOBP_REGULATION_OF_COLLATERAL_SPROUTING	GOBP REGULATION OF COLLATERAL SPROUTING	5/906	19/18578	0.00178928	0.0356113	0.031026	LPAR3/PTPRS/ULK2/RND2/FSTL4	5
GOBP_CARDIAC_EPITHELIAL_TO_MESENCHYMAL_TRANSITION	GOBP CARDIAC EPITHELIAL TO MESENCHYMAL TRANSITION	7/906	37/18578	0.00182797	0.0362503	0.0315828	MSX2/OLFM1/TBX3/BMP4/BMP2/ENG/ADAM15	7
GOBP_POSITIVE_REGULATION_OF_PEPTIDE_SECRETION	GOBP POSITIVE REGULATION OF PEPTIDE SECRETION	12/906	93/18578	0.0018439	0.0362577	0.0315892	CFTR/GPR27/GIPR/GLUL/VSNL1/RPH3AL/TNFSF11/IRS2/HFE/MYRIP/ILDR1/OXCT1	12
GOBP_SKIN_EPIDERMIS_DEVELOPMENT	GOBP SKIN EPIDERMIS DEVELOPMENT	12/906	93/18578	0.0018439	0.0362577	0.0315892	SMO/FGFR2/SOX9/FZD6/MSX2/FUZ/TNFRSF19/BCL2/LRP4/FOXE1/FOXQ1/SOX21	12
GOBP_CATECHOL_CONTAINING_COMPOUND_METABOLIC_PROCESS	GOBP CATECHOL CONTAINING COMPOUND METABOLIC PROCESS	9/906	58/18578	0.00185738	0.0362577	0.0315892	DRD1/LY6E/SLC6A3/SNCA/INSM1/GATA3/RNF180/KL/GPR37	9
GOBP_CELL_DIFFERENTIATION_INVOLVED_IN_KIDNEY_DEVELOPMENT	GOBP CELL DIFFERENTIATION INVOLVED IN KIDNEY DEVELOPMENT	9/906	58/18578	0.00185738	0.0362577	0.0315892	SMO/KLF15/OSR1/PROM1/MEF2C/BASP1/GATA3/FOXJ1/BMP4	9
GOBP_OUTFLOW_TRACT_MORPHOGENESIS	GOBP OUTFLOW TRACT MORPHOGENESIS	11/906	81/18578	0.00186122	0.0362577	0.0315892	FGFR2/PITX2/SIX1/MEF2C/MSX2/SOX11/BMP7/TBX3/BMP4/ENG/BMPR1A	11
HALLMARK_INTERFERON_GAMMA_RESPONSE	HALLMARK INTERFERON GAMMA RESPONSE	20/906	200/18578	0.00188815	0.0366528	0.0319335	ST8SIA4/AUTS2/BST2/CD74/CD40/LY6E/NOD1/MX2/DHX58/HLA-DMA/MX1/LGALS3BP/IFITM2/RTP4/MTHFD2/XAF1/PSMB8/IFIT2/IL4R/OAS2	20
GOBP_EMBRYONIC_HINDLIMB_MORPHOGENESIS	GOBP EMBRYONIC HINDLIMB MORPHOGENESIS	6/906	28/18578	0.00197953	0.0381579	0.0332448	OSR1/RARB/MSX2/TBX3/BMP4/AFF3	6
REACTOME_ADRENALINE_NORADRENALINE_INHIBITS_INSULIN_SECRETION	REACTOME ADRENALINE NORADRENALINE INHIBITS INSULIN SECRETION	6/906	28/18578	0.00197953	0.0381579	0.0332448	CACNA1D/ADCY5/GNAI1/CACNB3/GNB4/GNG7	6
GOBP_CELLULAR_RESPONSE_TO_MECHANICAL_STIMULUS	GOBP CELLULAR RESPONSE TO MECHANICAL STIMULUS	10/906	70/18578	0.00201325	0.0383299	0.0333946	CYBA/GCLC/SOX9/CD40/AQP1/TMEM150C/LTBR/BMP6/ENG/PTGER4	10
GOBP_BRANCHING_INVOLVED_IN_PROSTATE_GLAND_MORPHOGENESIS	GOBP BRANCHING INVOLVED IN PROSTATE GLAND MORPHOGENESIS	4/906	12/18578	0.00203017	0.0383299	0.0333946	FGFR2/SFRP1/BMP7/BMP4	4
GOBP_DORSAL_VENTRAL_AXIS_SPECIFICATION	GOBP DORSAL VENTRAL AXIS SPECIFICATION	4/906	12/18578	0.00203017	0.0383299	0.0333946	SFRP1/VAX2/AXIN2/BMPR1A	4
GOBP_NEPHRIC_DUCT_MORPHOGENESIS	GOBP NEPHRIC DUCT MORPHOGENESIS	4/906	12/18578	0.00203017	0.0383299	0.0333946	OSR1/HNF1B/GATA3/BMP4	4
GOBP_PROSTATE_GLAND_GROWTH	GOBP PROSTATE GLAND GROWTH	4/906	12/18578	0.00203017	0.0383299	0.0333946	FGFR2/SOX9/PRLR/PLAG1	4
GOBP_PROTEIN_MONO_ADP_RIBOSYLATION	GOBP PROTEIN MONO ADP RIBOSYLATION	4/906	12/18578	0.00203017	0.0383299	0.0333946	PARP11/PARP6/PARP10/PARP15	4
GOBP_REGULATION_OF_INSULIN_SECRETION	GOBP REGULATION OF INSULIN SECRETION	16/906	147/18578	0.00220807	0.0415385	0.0361901	SLC16A1/CFTR/SFRP1/GPR27/INHBB/GIPR/GLUL/VSNL1/ADCY5/RPH3AL/IRS2/FOXA2/MYRIP/ICA1/UCP2/OXCT1	16
GOBP_REGULATION_OF_BLOOD_CIRCULATION	GOBP REGULATION OF BLOOD CIRCULATION	24/906	261/18578	0.00221519	0.0415385	0.0361901	TBX18/EHD3/CACNA1D/GSTM2/DSP/KCNE3/RNLS/CALCA/ADRB1/JUP/THRB/GJA1/AVPR1A/THRA/GSTO1/BVES/GJC1/P2RX1/CAV1/KCNH2/AGTR1/TBX5/KCNQ1/KCNJ5	24
REACTOME_INTERFERON_ALPHA_BETA_SIGNALING	REACTOME INTERFERON ALPHA BETA SIGNALING	10/906	71/18578	0.00224309	0.0419191	0.0365217	IRF6/BST2/MX2/MX1/IFITM2/XAF1/PSMB8/IFIT2/IFITM1/OAS2	10
GOBP_ORGAN_GROWTH	GOBP ORGAN GROWTH	18/906	175/18578	0.00228556	0.0422515	0.0368112	SMO/LEPR/FGFR2/SOX9/TSKU/RARB/LY6E/MEF2C/PROX1/MSX2/BASP1/BCL2/PRLR/PLAG1/RARA/ANXA6/TBX5/BMPR1A	18
GOBP_MESENCHYMAL_TO_EPITHELIAL_TRANSITION	GOBP MESENCHYMAL TO EPITHELIAL TRANSITION	5/906	20/18578	0.00229092	0.0422515	0.0368112	SMO/TCF15/BASP1/GATA3/BMP4	5
GOBP_POSITIVE_REGULATION_OF_STEM_CELL_DIFFERENTIATION	GOBP POSITIVE REGULATION OF STEM CELL DIFFERENTIATION	5/906	20/18578	0.00229092	0.0422515	0.0368112	SOX9/HOXB4/TCF15/TACSTD2/TBX5	5
GOBP_ACTIN_CYTOSKELETON_REORGANIZATION	GOBP ACTIN CYTOSKELETON REORGANIZATION	13/906	108/18578	0.00229153	0.0422515	0.0368112	PTK7/AUTS2/SEMA3E/FES/NTF3/CLDN3/RAPGEF3/ABI3/ARHGDIB/KIT/PTK2B/EFS/TRPV4	13
GOBP_DIGESTIVE_TRACT_MORPHOGENESIS	GOBP DIGESTIVE TRACT MORPHOGENESIS	8/906	49/18578	0.00236155	0.0430203	0.0374811	FGFR2/SFRP1/HNF1B/RBPMS2/OVOL2/SOX11/BCL2/BMP4	8
GOBP_REGULATION_OF_BONE_REMODELING	GOBP REGULATION OF BONE REMODELING	8/906	49/18578	0.00236155	0.0430203	0.0374811	LEPR/SFRP1/CALCA/TNFSF11/P2RX7/GJA1/TMEM64/TF	8
GOBP_NEURAL_CREST_CELL_MIGRATION	GOBP NEURAL CREST CELL MIGRATION	9/906	60/18578	0.00236444	0.0430203	0.0374811	SMO/PITX2/SEMA3E/OVOL2/RADIL/BMP7/BMP4/ANXA6/ENG	9
GOBP_REGULATION_OF_MIRNA_TRANSCRIPTION	GOBP REGULATION OF MIRNA TRANSCRIPTION	9/906	60/18578	0.00236444	0.0430203	0.0374811	ATOH8/SOX9/PPARG/NR3C1/GATA3/BMP4/BMP2/RARA/BMPR1A	9
GOBP_PHARYNGEAL_SYSTEM_DEVELOPMENT	GOBP PHARYNGEAL SYSTEM DEVELOPMENT	6/906	29/18578	0.0023944	0.0434221	0.0378311	PLXNA2/SIX1/GATA3/BMP7/BMP4/BMPR1A	6
GOBP_CELLULAR_MODIFIED_AMINO_ACID_METABOLIC_PROCESS	GOBP CELLULAR MODIFIED AMINO ACID METABOLIC PROCESS	19/906	190/18578	0.00242073	0.0436126	0.0379972	GSTA4/GCLC/GSTO2/DIO3/DMGDH/GSTM2/GSTP1/CRYM/HPN/GSTM4/GGH/ALDH7A1/GATA3/OSBPL5/GSTO1/FOXE1/MTHFD2/SERINC1/GGT7	19
GOBP_HORMONE_MEDIATED_SIGNALING_PATHWAY	GOBP HORMONE MEDIATED SIGNALING PATHWAY	19/906	190/18578	0.00242073	0.0436126	0.0379972	SFRP1/LMO3/SSTR1/RARB/PPARG/TRIP4/NR3C2/NR3C1/PRCP/THRB/EGLN2/BMP7/THRA/PAQR8/PRLR/BMP4/RARA/TRERF1/FOXA1	19
REACTOME_PHASE_II_CONJUGATION_OF_COMPOUNDS	REACTOME PHASE II CONJUGATION OF COMPOUNDS	13/906	109/18578	0.0024886	0.0443418	0.0386324	AS3MT/GSTA4/GCLC/GSTO2/GSTM2/GSTP1/SULT4A1/GSTM4/PODXL2/GSTO1/SULT1C4/NAT1/GGT7	13
GOBP_CAMERA_TYPE_EYE_MORPHOGENESIS	GOBP CAMERA TYPE EYE MORPHOGENESIS	14/906	122/18578	0.00249145	0.0443418	0.0386324	PITX2/DIO3/SOX9/TSKU/PROM1/PROX1/SOX11/THRB/BMP7/AQP5/BMP4/SDK2/FAT1/ZHX2	14
GOBP_MEMBRANE_DEPOLARIZATION	GOBP MEMBRANE DEPOLARIZATION	11/906	84/18578	0.00249866	0.0443418	0.0386324	GCLC/CACNA1D/MLLT11/P2RX7/GJA1/BCL2/CAV1/KCNH2/TBX5/SCN8A/SCN9A	11
GOBP_MATING	GOBP MATING	7/906	39/18578	0.00250946	0.0443418	0.0386324	PPP1R1B/DRD1/THRB/AVPR1A/THRA/P2RX1/DMRTA1	7
GOBP_REGULATION_OF_ACTIN_CYTOSKELETON_REORGANIZATION	GOBP REGULATION OF ACTIN CYTOSKELETON REORGANIZATION	7/906	39/18578	0.00250946	0.0443418	0.0386324	SEMA3E/FES/NTF3/RAPGEF3/ABI3/ARHGDIB/PTK2B	7
GOBP_REGULATION_OF_MEMBRANE_REPOLARIZATION	GOBP REGULATION OF MEMBRANE REPOLARIZATION	7/906	39/18578	0.00250946	0.0443418	0.0386324	CACNA1D/KCNE3/CACNB3/GJA1/CAV1/KCNH2/KCNQ1	7
GOBP_NEGATIVE_REGULATION_OF_EXTRINSIC_APOPTOTIC_SIGNALING_PATHWAY	GOBP NEGATIVE REGULATION OF EXTRINSIC APOPTOTIC SIGNALING PATHWAY	12/906	97/18578	0.00264313	0.0465545	0.0405603	PRDX2/GCLC/HSPA1A/EYA4/LGALS3/GSTP1/EYA2/BCL2/TMBIM1/BMP4/ITPRIP/LMNA	12
GOBP_HEMATOPOIETIC_PROGENITOR_CELL_DIFFERENTIATION	GOBP HEMATOPOIETIC PROGENITOR CELL DIFFERENTIATION	14/906	123/18578	0.0026886	0.0469917	0.0409411	SFRP1/HOXB4/TCF15/DACT2/CDK6/PYGO1/ARL11/GATA3/KIT/BCL2/BVES/BMP4/RBM47/JAM3	14
GOBP_SENSORY_SYSTEM_DEVELOPMENT	GOBP SENSORY SYSTEM DEVELOPMENT	32/906	388/18578	0.00269084	0.0469917	0.0409411	PBX1/ALDH1A2/PITX2/DIO3/SOX9/TUB/VAX2/TSKU/PROM1/RARB/GRHL2/SLC6A3/PROX1/FREM2/BMPR1B/MEIS2/SOX11/THRB/GATA3/GJA1/BCL2/BMP7/VIM/SMOC1/AQP5/BMP4/SDK2/RARA/FAT1/BMP6/ZHX2/ZNF513	32
GOBP_REGULATION_OF_CHONDROCYTE_DIFFERENTIATION	GOBP REGULATION OF CHONDROCYTE DIFFERENTIATION	8/906	50/18578	0.00269352	0.0469917	0.0409411	SOX9/RARB/TRPS1/BMPR1B/PKDCC/BMP4/AXIN2/BMP6	8
GOBP_EXTRINSIC_APOPTOTIC_SIGNALING_PATHWAY	GOBP EXTRINSIC APOPTOTIC SIGNALING PATHWAY	21/906	221/18578	0.00274901	0.047801	0.0416462	PRDX2/GCLC/HSPA1A/EYA4/SFRP1/LGALS3/GSTP1/MLLT11/EYA2/BMPR1B/P2RX7/SP100/BCL2/TMBIM1/LTBR/PYCARD/BMP4/FGFR1/CAV1/ITPRIP/LMNA	21
GOBP_SMOOTH_MUSCLE_CELL_DIFFERENTIATION	GOBP SMOOTH MUSCLE CELL DIFFERENTIATION	10/906	73/18578	0.00276592	0.047801	0.0416462	TBX18/FGFR2/SOX9/SIX1/RBPMS2/MEF2C/KIT/TBX3/BMP4/ENG	10
GOBP_VENTRICULAR_SEPTUM_DEVELOPMENT	GOBP VENTRICULAR SEPTUM DEVELOPMENT	10/906	73/18578	0.00276592	0.047801	0.0416462	PTK7/FGFR2/PROX1/SOX11/GATA3/TBX3/LMO4/BMP4/TBX5/BMPR1A	10
GOBP_MUSCLE_CELL_DIFFERENTIATION	GOBP MUSCLE CELL DIFFERENTIATION	32/906	389/18578	0.00279956	0.0482312	0.042021	SMO/FHL2/TBX18/FGFR2/SOX9/SIX1/CD81/RBPMS2/DYRK1B/RARB/UCHL1/MEF2C/PROX1/POPDC3/MYEF2/KIT/AVPR1A/BCL2/TBX3/SDC1/BCL9/BVES/CHRNB1/BMP4/BMP2/RARA/CSRP2/TBX5/LMNA/ENG/BMPR1A/IL4R	32
GOBP_CARDIAC_NEURAL_CREST_CELL_DEVELOPMENT_INVOLVED_IN_OUTFLOW_TRACT_MORPHOGENESIS	GOBP CARDIAC NEURAL CREST CELL DEVELOPMENT INVOLVED IN OUTFLOW TRACT MORPHOGENESIS	4/906	13/18578	0.00282008	0.048283	0.0420662	PITX2/BMP7/BMP4/ENG	4
GOBP_PERIPHERAL_NERVOUS_SYSTEM_NEURON_DIFFERENTIATION	GOBP PERIPHERAL NERVOUS SYSTEM NEURON DIFFERENTIATION	4/906	13/18578	0.00282008	0.048283	0.0420662	SLC25A46/NEFH/ETV1/ISL2	4
GOBP_MEMBRANE_REPOLARIZATION_DURING_ACTION_POTENTIAL	GOBP MEMBRANE REPOLARIZATION DURING ACTION POTENTIAL	6/906	30/18578	0.00287137	0.0488576	0.0425668	KCNE3/CACNB3/CAV1/KCNH2/KCNQ1/KCNJ5	6
REACTOME_SUMOYLATION_OF_INTRACELLULAR_RECEPTORS	REACTOME SUMOYLATION OF INTRACELLULAR RECEPTORS	6/906	30/18578	0.00287137	0.0488576	0.0425668	PPARG/NR3C2/NR3C1/THRB/THRA/RARA	6
GOBP_METANEPHRIC_NEPHRON_DEVELOPMENT	GOBP METANEPHRIC NEPHRON DEVELOPMENT	7/906	40/18578	0.002916	0.0493126	0.0429632	SMO/OSR1/SOX9/FOXD1/IRX2/IRX1/BMP4	7
GOBP_RESPONSE_TO_TUMOR_CELL	GOBP RESPONSE TO TUMOR CELL	7/906	40/18578	0.002916	0.0493126	0.0429632	PRDX2/RBMS3/ABI3/CEACAM1/MR1/ADAM15/MICA	7
GOBP_REGULATION_OF_PROTEIN_SECRETION	GOBP REGULATION OF PROTEIN SECRETION	23/906	252/18578	0.00297293	0.0501216	0.043668	SLC16A1/PCSK1/CFTR/SFRP1/GPR27/APBB1/INHBB/GIPR/GLUL/VSNL1/ADCY5/PPARG/RPH3AL/IRS2/FOXA2/P2RX7/MYRIP/ABCG1/ICA1/UCP2/LLGL2/OXCT1/BMP6	23
KEGG_TGF_BETA_SIGNALING_PATHWAY	KEGG TGF BETA SIGNALING PATHWAY	11/906	86/18578	0.00301401	0.0506592	0.0441364	ZFYVE9/PITX2/INHBB/ID4/BMPR1B/BMP7/BMP8B/BMP4/BMP2/BMP6/BMPR1A	11
GOBP_GERM_CELL_DEVELOPMENT	GOBP GERM CELL DEVELOPMENT	26/906	298/18578	0.00307501	0.0515275	0.0448929	SPAG16/CFTR/HSPA2/CABYR/INHBB/DZIP1/SPAG6/TDRD5/PYGO1/BMPR1B/DPY19L2/SOX30/ZP3/KIT/BCL2/PTK2B/PAQR8/BMP4/YBX2/DMRTA1/RARA/DDX25/TDRD10/DMC1/JAM3/HOOK1	26
GOBP_STRIATED_MUSCLE_CELL_DIFFERENTIATION	GOBP STRIATED MUSCLE CELL DIFFERENTIATION	25/906	283/18578	0.00310691	0.0519042	0.0452211	SMO/FHL2/TBX18/SIX1/CD81/DYRK1B/RARB/MEF2C/PROX1/POPDC3/MYEF2/AVPR1A/BCL2/TBX3/SDC1/BCL9/BVES/BMP4/BMP2/RARA/CSRP2/TBX5/LMNA/BMPR1A/IL4R	25
GOBP_SPINAL_CORD_DEVELOPMENT	GOBP SPINAL CORD DEVELOPMENT	12/906	99/18578	0.00313726	0.0522528	0.0455249	SMO/SOX13/FOXB1/SOX12/ASCL1/PROX1/VLDLR/MNX1/SOX11/LMO4/ISL2/PHGDH	12
GOBP_FOREBRAIN_DEVELOPMENT	GOBP FOREBRAIN DEVELOPMENT	31/906	377/18578	0.00324997	0.0539671	0.0470184	DMRTA2/SMO/PCSK1/DRD1/ALDH1A2/FGFR2/PITX2/OTX1/VAX2/FOXB1/TMEM108/SSTR1/TSKU/RARB/INHBB/ASCL1/ID4/AQP1/CDK6/SLC6A3/PROX1/NKX2-1/AVPR1A/IGF2BP1/TBX3/AKNA/BMP4/BMP2/PLCB1/RARA/BMPR1A	31
GOBP_REGULATION_OF_TISSUE_REMODELING	GOBP REGULATION OF TISSUE REMODELING	11/906	87/18578	0.00330195	0.0546048	0.047574	LEPR/SFRP1/PPARG/CALCA/TNFSF11/P2RX7/GJA1/TMBIM1/TMEM64/CEACAM1/TF	11
GOBP_REGULATION_OF_CELLULAR_RESPONSE_TO_GROWTH_FACTOR_STIMULUS	GOBP REGULATION OF CELLULAR RESPONSE TO GROWTH FACTOR STIMULUS	27/906	315/18578	0.00330818	0.0546048	0.047574	SHISA2/HSPA1A/SFRP1/ADAMTS3/RBPMS2/TMEM108/FOXD1/SLC2A10/PRDM16/PPARG/CYFIP2/GRB10/MSX2/FUZ/CREB3L1/NKX2-1/SOX11/GATA3/BCL9/CADM4/BMP4/BMP2/PCSK6/FGFR1/CAV1/ENG/ZNF703	27
GOBP_ANTIGEN_PROCESSING_AND_PRESENTATION_OF_PEPTIDE_ANTIGEN	GOBP ANTIGEN PROCESSING AND PRESENTATION OF PEPTIDE ANTIGEN	9/906	63/18578	0.00332472	0.054714	0.0476691	CD74/TAPBPL/HLA-DOA/HFE/HLA-DMA/CTSS/HLA-DPA1/PYCARD/MR1	9
GOBP_AMINE_BIOSYNTHETIC_PROCESS	GOBP AMINE BIOSYNTHETIC PROCESS	7/906	41/18578	0.00337109	0.055312	0.0481901	SLC6A3/SMOX/SNCA/INSM1/GATA3/KL/GPR37	7
GOBP_CARDIAC_MUSCLE_CELL_CONTRACTION	GOBP CARDIAC MUSCLE CELL CONTRACTION	10/906	75/18578	0.00338183	0.0553235	0.0482002	CACNA1D/DSP/KCNE3/JUP/GJA1/GJC1/CAV1/KCNH2/KCNQ1/KCNJ5	10
GOBP_POSITIVE_REGULATION_OF_CARTILAGE_DEVELOPMENT	GOBP POSITIVE REGULATION OF CARTILAGE DEVELOPMENT	6/906	31/18578	0.00341596	0.0555522	0.0483994	SOX9/BMPR1B/PKDCC/BMP4/BMP2/BMP6	6
GOBP_RESPONSE_TO_INTERFERON_BETA	GOBP RESPONSE TO INTERFERON BETA	6/906	31/18578	0.00341596	0.0555522	0.0483994	BST2/IFI16/IFITM2/XAF1/IFITM1/IKBKE	6
GOBP_MEMBRANE_REPOLARIZATION	GOBP MEMBRANE REPOLARIZATION	8/906	52/18578	0.00346593	0.0560342	0.0488193	CACNA1D/KCNE3/CACNB3/GJA1/CAV1/KCNH2/KCNQ1/KCNJ5	8
GOBP_UNSATURATED_FATTY_ACID_BIOSYNTHETIC_PROCESS	GOBP UNSATURATED FATTY ACID BIOSYNTHETIC PROCESS	8/906	52/18578	0.00346593	0.0560342	0.0488193	ELOVL5/CD74/ELOVL4/FADS2/AVPR1A/ALOX15B/FADS1/SCD5	8
GOBP_IMPORT_ACROSS_PLASMA_MEMBRANE	GOBP IMPORT ACROSS PLASMA MEMBRANE	18/906	182/18578	0.00349643	0.056362	0.049105	ACSL5/SLC2A3/STEAP2/SLC2A10/IRS2/HFE/SLC43A1/SLC7A2/WNK2/P2RX1/SLC15A3/TRPV4/KCNH2/SLC1A4/SLC12A5/KCNQ1/SCNN1B/KCNJ5	18
GOBP_CELLULAR_RESPONSE_TO_XENOBIOTIC_STIMULUS	GOBP CELLULAR RESPONSE TO XENOBIOTIC STIMULUS	17/906	168/18578	0.00353343	0.0567924	0.0494799	AS3MT/GSTA4/GSTO2/GSTM2/GSTP1/PON3/UCHL1/MEF2C/CMBL/SMOX/PRKAA2/GSTM4/GSTO1/SULT1C4/NAT1/KCNH2/KCNQ1	17
GOBP_CELL_PROLIFERATION_INVOLVED_IN_KIDNEY_DEVELOPMENT	GOBP CELL PROLIFERATION INVOLVED IN KIDNEY DEVELOPMENT	5/906	22/18578	0.00358873	0.0573469	0.049963	OSR1/GATA3/BMP7/BMP4/BMP2	5
GOBP_SYMPATHETIC_NERVOUS_SYSTEM_DEVELOPMENT	GOBP SYMPATHETIC NERVOUS SYSTEM DEVELOPMENT	5/906	22/18578	0.00358873	0.0573469	0.049963	GFRA3/ASCL1/INSM1/SOX11/GATA3	5

## Sheet: Table S4
Supplementary Table S4. Results of pathway enrichment analysis of MIRcor genes.
ID	Description	GeneRatio	BgRatio	pvalue	p.adjust	qvalue	geneID	Count
GOBP_REGIONALIZATION	GOBP REGIONALIZATION	51/906	351/18578	2.50413e-12	1.38053e-08	1.20277e-08	HOXB9/DMRTA2/SMO/PBX1/PLXNA2/ALDH1A2/TBX18/OSR1/FGFR2/SFRP1/PITX2/OTX1/SIX1/DZIP1L/HNF1B/HOXB4/HOXC4/VAX2/FOXB1/TCF15/FOXD1/ASCL1/HOXD8/MEF2C/OVOL2/IRX2/TDRD5/BARX1/HOXA7/IRX1/HOXB7/FOXA2/BMPR1B/MSX2/FUZ/BASP1/TBX3/LRP4/HOXA4/FOXJ1/HOXA10/COBL/BMP4/BMP2/PCSK6/AXIN2/HOXD4/TDRD10/HOXC9/FOXA1/BMPR1A	51
GOBP_PATTERN_SPECIFICATION_PROCESS	GOBP PATTERN SPECIFICATION PROCESS	59/906	460/18578	9.9833e-12	2.7519e-08	2.39757e-08	HOXB9/DMRTA2/SMO/PBX1/SIM2/PLXNA2/ALDH1A2/TBX18/OSR1/FGFR2/SFRP1/PITX2/OTX1/SIX1/DZIP1L/HNF1B/HOXB4/HOXC4/VAX2/FOXB1/TCF15/FOXD1/ASCL1/HOXD8/MEF2C/OVOL2/IRX2/TDRD5/BARX1/HOXA7/IRX1/HOXB7/FOXA2/BMPR1B/MSX2/VANGL2/MEIS2/FUZ/BASP1/GJA1/BBS5/BMP7/TBX3/LRP4/HOXA4/FOXJ1/HOXA10/COBL/BMP4/BMP2/PCSK6/AXIN2/HOXD4/TDRD10/HOXC9/TBX5/FOXA1/ENG/BMPR1A	59
GOBP_UROGENITAL_SYSTEM_DEVELOPMENT	GOBP UROGENITAL SYSTEM DEVELOPMENT	49/906	353/18578	3.61881e-11	6.65016e-08	5.7939e-08	PTK7/SMO/PBX1/KLF15/ALDH1A2/TBX18/OSR1/FGFR2/SFRP1/SOX9/SIX1/AKR1B1/HNF1B/FOXB1/DACT2/PROM1/RARB/FOXD1/ID4/MEF2C/PROX1/IRX2/TACSTD2/HPGD/IRX1/FREM2/PYGO1/HOXB7/EPCAM/VANGL2/BASP1/SOX11/GATA3/BCL2/BMP7/ALOX15B/LRP4/SDC1/FOXJ1/HOXA10/PRLR/PLAG1/BMP4/BMP2/RARA/AGTR1/BMP6/FOXA1/MMP17	49
GOBP_GLAND_DEVELOPMENT	GOBP GLAND DEVELOPMENT	55/906	432/18578	6.82677e-11	9.409e-08	8.19752e-08	HOXB9/PRDX2/SMO/STAT6/PBX1/MGMT/PCSK1/ALDH1A2/IRF6/FGFR2/SFRP1/PITX2/SOX9/SIX1/HNF1B/FOXB1/CDO1/LY6E/INHBB/ASCL1/ID4/SLC6A3/PROX1/TNFSF11/IRS2/HPN/MSX2/INSM1/NKX2-1/GATA3/GJA1/CCND1/BCL2/UCP2/BMP7/THRA/ALOX15B/TBX3/FOXE1/HOXA10/CEACAM1/COBL/PRLR/PLAG1/LMO4/BMP4/BMP2/RARA/RIPK3/CAV1/FOXA1/ZNF703/BMPR1A/FRZB/OAS2	55
GOBP_EMBRYONIC_ORGAN_MORPHOGENESIS	GOBP EMBRYONIC ORGAN MORPHOGENESIS	43/906	294/18578	1.08197e-10	1.11113e-07	9.68067e-08	HOXB9/PTK7/HOXA1/SMO/TBX18/OSR1/FGFR2/SOX9/OTX1/SIX1/HNF1B/HOXB4/HOXC4/VAX2/RBPMS2/RARB/GRHL2/MEF2C/FZD6/OVOL2/PROX1/HOXA7/HOXB7/HPN/VANGL2/FUZ/SOX11/GATA3/GJA1/BBS5/BMP7/TBX3/FOXE1/HOXA4/MYO3A/BMP4/HOXD4/TEAD2/HOXC9/GJB6/KCNQ1/ENG/FRZB	43
GOBP_EMBRYONIC_ORGAN_DEVELOPMENT	GOBP EMBRYONIC ORGAN DEVELOPMENT	56/906	451/18578	1.20929e-10	1.11113e-07	9.68067e-08	HOXB9/PTK7/HOXA1/SMO/PBX1/ALDH1A2/TBX18/OSR1/FGFR2/PITX2/SOX9/OTX1/SIX1/HNF1B/HOXB4/ZNF568/HOXC4/VAX2/RBPMS2/RARB/GRHL2/MEF2C/FZD6/OVOL2/PROX1/ASCL2/HOXA7/HOXB7/HPN/VANGL2/FUZ/SOX11/PKDCC/GATA3/KIT/GJA1/BBS5/BMP7/EN2/TBX3/FOXE1/HOXA4/COBL/MYO3A/BMP4/HOXD4/TEAD2/RARA/SPINT2/HOXC9/GJB6/TUBB2B/KCNQ1/ENG/BMPR1A/FRZB	56
GOBP_MESENCHYME_DEVELOPMENT	GOBP MESENCHYME DEVELOPMENT	43/906	302/18578	2.58273e-10	1.70675e-07	1.48699e-07	PTK7/SMO/ALDH1A2/OSR1/FGFR2/SFRP1/PITX2/SOX9/SIX1/SEMA3E/TCF15/FOXD1/MEF2C/OVOL2/RADIL/MARK1/HPN/FOXA2/MSX2/FUZ/BASP1/NKX2-1/SOX11/GATA3/OLFM1/BCL2/BMP7/PDPN/TBX3/AKNA/BMP4/BMP2/AXIN2/TEAD2/FGFR1/ANXA6/TBX5/FOXA1/ENG/ADAM15/ZNF703/BMPR1A/FRZB	43
GOBP_MESENCHYMAL_CELL_DIFFERENTIATION	GOBP MESENCHYMAL CELL DIFFERENTIATION	38/906	246/18578	2.67246e-10	1.70675e-07	1.48699e-07	SMO/ALDH1A2/OSR1/FGFR2/SFRP1/PITX2/SOX9/SIX1/SEMA3E/MEF2C/OVOL2/RADIL/MARK1/HPN/FOXA2/MSX2/FUZ/NKX2-1/SOX11/GATA3/OLFM1/BCL2/BMP7/PDPN/TBX3/AKNA/BMP4/BMP2/AXIN2/FGFR1/ANXA6/TBX5/FOXA1/ENG/ADAM15/ZNF703/BMPR1A/FRZB	38
GOBP_ANTERIOR_POSTERIOR_PATTERN_SPECIFICATION	GOBP ANTERIOR POSTERIOR PATTERN SPECIFICATION	35/906	214/18578	2.78628e-10	1.70675e-07	1.48699e-07	HOXB9/SMO/PBX1/PLXNA2/ALDH1A2/TBX18/OSR1/SFRP1/OTX1/HNF1B/HOXB4/HOXC4/FOXB1/TCF15/HOXD8/TDRD5/BARX1/HOXA7/HOXB7/FOXA2/MSX2/FUZ/BASP1/TBX3/HOXA4/HOXA10/COBL/BMP4/BMP2/PCSK6/AXIN2/HOXD4/TDRD10/HOXC9/BMPR1A	35
GOBP_KIDNEY_EPITHELIUM_DEVELOPMENT	GOBP KIDNEY EPITHELIUM DEVELOPMENT	27/906	140/18578	7.38884e-10	4.07347e-07	3.54898e-07	SMO/PBX1/KLF15/OSR1/FGFR2/SFRP1/SOX9/SIX1/HNF1B/PROM1/RARB/FOXD1/MEF2C/IRX2/TACSTD2/IRX1/HOXB7/EPCAM/BASP1/GATA3/BCL2/BMP7/SDC1/FOXJ1/BMP4/BMP2/RARA	27
GOBP_SKELETAL_SYSTEM_MORPHOGENESIS	GOBP SKELETAL SYSTEM MORPHOGENESIS	35/906	227/18578	1.42787e-09	7.15624e-07	6.23481e-07	HOXB9/HOXA1/OSR1/FGFR2/SFRP1/SOX9/SIX1/HOXB4/HOXC4/TCF15/TSKU/RARB/GRHL2/HOXD8/MEF2C/HOXA7/HOXB7/BMPR1B/MSX2/P2RX7/FUZ/SOX11/BMP7/THRA/HOXA4/BMP4/AXIN2/ALPL/HOXD4/RARA/TRPV4/FGFR1/HOXC9/ANXA6/BMP6	35
GOBP_MESONEPHROS_DEVELOPMENT	GOBP MESONEPHROS DEVELOPMENT	22/906	99/18578	1.71101e-09	7.86065e-07	6.84853e-07	SMO/PBX1/OSR1/FGFR2/SFRP1/SOX9/SIX1/HNF1B/RARB/FOXD1/TACSTD2/HOXB7/EPCAM/BASP1/GATA3/BCL2/BMP7/SDC1/FOXJ1/BMP4/BMP2/RARA	22
GOBP_STEM_CELL_DIFFERENTIATION	GOBP STEM CELL DIFFERENTIATION	33/906	217/18578	5.98567e-09	2.53838e-06	2.21155e-06	SMO/ALDH1A2/OSR1/FGFR2/SFRP1/PITX2/SOX9/SIX1/HNF1B/HOXB4/SEMA3E/TCF15/CDK6/MEF2C/OVOL2/TACSTD2/HOXA7/RADIL/MSX2/EPCAM/SOX11/KIT/BMP7/BMP4/TEAD2/SETD6/ANXA6/TBX5/SOX21/FOXA1/ENG/BMPR1A/FRZB	33
GOBP_REGULATION_OF_OSSIFICATION	GOBP REGULATION OF OSSIFICATION	23/906	117/18578	9.09436e-09	3.58123e-06	3.12012e-06	PBX1/OSR1/SFRP1/SOX9/NELL1/MEF2C/CALCA/BMPR1B/P2RX7/SOX11/PKDCC/GJA1/BCL2/PTK2B/BMP7/LRP4/BMP4/BMP2/SRGN/KL/BMP6/BMPR1A/PTGER4	23
GOBP_TUBE_FORMATION	GOBP TUBE FORMATION	26/906	152/18578	2.10991e-08	7.45732e-06	6.49713e-06	PTK7/HOXA1/OSR1/FGFR2/ATOH8/SFRP1/SOX9/SIX1/HNF1B/GRHL2/FZD6/OVOL2/PROX1/IRX2/IRX1/VANGL2/FUZ/SOX11/GATA3/BMP7/COBL/LMO4/BMP4/TEAD2/RARA/SPINT2	26
GOBP_ENDOCRINE_SYSTEM_DEVELOPMENT	GOBP ENDOCRINE SYSTEM DEVELOPMENT	24/906	132/18578	2.16429e-08	7.45732e-06	6.49713e-06	SMO/PBX1/PCSK1/ALDH1A2/PITX2/SOX9/SIX1/LY6E/INHBB/ASCL1/GIPR/CDK6/SLC6A3/FOXA2/INSM1/MNX1/NKX2-1/GATA3/THRA/FOXE1/BMP4/BMP2/BMP6/BMPR1A	24
GOBP_EPITHELIAL_TUBE_MORPHOGENESIS	GOBP EPITHELIAL TUBE MORPHOGENESIS	41/906	328/18578	3.16194e-08	1.0254e-05	8.93372e-06	PTK7/SMO/PBX1/OSR1/FGFR2/SFRP1/SOX9/SIX1/HNF1B/SEMA3E/FOXD1/GRHL2/MEF2C/FZD6/OVOL2/PROX1/IRX2/TACSTD2/IRX1/HOXB7/MSX2/VANGL2/FUZ/NKX2-1/SOX11/GATA3/GJA1/BBS5/BCL2/BMP7/TBX3/COBL/LMO4/BMP4/BMP2/RHOB/TEAD2/RARA/SPINT2/FOXA1/ENG	41
GOBP_EPITHELIAL_TUBE_FORMATION	GOBP EPITHELIAL TUBE FORMATION	24/906	136/18578	3.94487e-08	1.20823e-05	1.05266e-05	PTK7/OSR1/FGFR2/SFRP1/SOX9/SIX1/HNF1B/GRHL2/FZD6/OVOL2/PROX1/IRX2/IRX1/VANGL2/FUZ/SOX11/GATA3/BMP7/COBL/LMO4/BMP4/TEAD2/RARA/SPINT2	24
GOBP_MORPHOGENESIS_OF_EMBRYONIC_EPITHELIUM	GOBP MORPHOGENESIS OF EMBRYONIC EPITHELIUM	25/906	150/18578	6.67614e-08	1.93713e-05	1.68771e-05	PTK7/ALDH1A2/TBX18/OSR1/FGFR2/SFRP1/SOX9/SIX1/HNF1B/GRHL2/FZD6/OVOL2/IRX2/IRX1/VANGL2/FUZ/SOX11/GATA3/BMP7/COBL/LMO4/BMP4/TEAD2/RARA/SPINT2	25
GOBP_REGULATION_OF_KIDNEY_DEVELOPMENT	GOBP REGULATION OF KIDNEY DEVELOPMENT	11/906	32/18578	1.7537e-07	4.83408e-05	4.21166e-05	SMO/OSR1/SOX9/SIX1/HNF1B/FOXD1/TACSTD2/HOXB7/BASP1/GATA3/BMP4	11
GOBP_NEPHRON_EPITHELIUM_DEVELOPMENT	GOBP NEPHRON EPITHELIUM DEVELOPMENT	20/906	111/18578	3.72776e-07	9.78627e-05	8.52621e-05	SMO/PBX1/KLF15/OSR1/SOX9/SIX1/HNF1B/PROM1/FOXD1/MEF2C/IRX2/TACSTD2/IRX1/HOXB7/BASP1/GATA3/BCL2/FOXJ1/BMP4/BMP2	20
GOBP_EPITHELIAL_TO_MESENCHYMAL_TRANSITION	GOBP EPITHELIAL TO MESENCHYMAL TRANSITION	25/906	164/18578	3.92293e-07	9.83051e-05	8.56476e-05	FGFR2/SFRP1/SOX9/OVOL2/MARK1/HPN/FOXA2/MSX2/FUZ/NKX2-1/GATA3/OLFM1/BMP7/PDPN/TBX3/AKNA/BMP4/BMP2/AXIN2/FGFR1/TBX5/FOXA1/ENG/ADAM15/ZNF703	25
GOBP_POSITIVE_REGULATION_OF_BONE_MINERALIZATION	GOBP POSITIVE REGULATION OF BONE MINERALIZATION	12/906	42/18578	4.79472e-07	0.000109788	9.56518e-05	OSR1/NELL1/MEF2C/BMPR1B/P2RX7/PKDCC/BMP7/BMP4/BMP2/KL/BMP6/BMPR1A	12
GOBP_APPENDAGE_DEVELOPMENT	GOBP APPENDAGE DEVELOPMENT	26/906	177/18578	4.84187e-07	0.000109788	9.56518e-05	PBX1/PLXNA2/ALDH1A2/IRF6/OSR1/FGFR2/PITX2/SOX9/RARB/GRHL2/FZD6/FREM2/MSX2/SOX11/PKDCC/GJA1/BMP7/TBX3/LRP4/HOXA10/SMOC1/BMP4/RARA/TBX5/AFF3/BMPR1A	26
GOBP_SEGMENTATION	GOBP SEGMENTATION	19/906	103/18578	4.97859e-07	0.000109788	9.56518e-05	PLXNA2/ALDH1A2/TBX18/OSR1/SFRP1/FOXB1/TCF15/HOXD8/IRX2/TDRD5/IRX1/BASP1/TBX3/COBL/BMP4/PCSK6/AXIN2/TDRD10/BMPR1A	19
GOBP_KIDNEY_MORPHOGENESIS	GOBP KIDNEY MORPHOGENESIS	18/906	94/18578	5.56386e-07	0.000117975	0.000102785	SMO/PBX1/OSR1/SOX9/SIX1/HNF1B/FOXD1/IRX2/TACSTD2/IRX1/HOXB7/BASP1/GATA3/BCL2/BMP7/FOXJ1/BMP4/BMP2	18
GOBP_MAMMARY_GLAND_DEVELOPMENT	GOBP MAMMARY GLAND DEVELOPMENT	22/906	135/18578	6.04521e-07	0.000123434	0.000107541	HOXB9/SMO/STAT6/MGMT/IRF6/FGFR2/SOX9/FOXB1/CDO1/SLC6A3/TNFSF11/IRS2/MSX2/GATA3/GJA1/CCND1/TBX3/PRLR/BMP4/CAV1/ZNF703/OAS2	22
GOBP_POSITIVE_REGULATION_OF_OSSIFICATION	GOBP POSITIVE REGULATION OF OSSIFICATION	13/906	51/18578	6.86511e-07	0.000135169	0.000117765	OSR1/NELL1/MEF2C/BMPR1B/P2RX7/SOX11/PKDCC/BMP7/BMP4/BMP2/KL/BMP6/BMPR1A	13
GOBP_NEPHRON_MORPHOGENESIS	GOBP NEPHRON MORPHOGENESIS	16/906	77/18578	7.45431e-07	0.000141709	0.000123463	SMO/PBX1/OSR1/SOX9/SIX1/HNF1B/FOXD1/IRX2/TACSTD2/IRX1/HOXB7/GATA3/BCL2/BMP7/BMP4/BMP2	16
GOBP_POSITIVE_REGULATION_OF_BIOMINERALIZATION	GOBP POSITIVE REGULATION OF BIOMINERALIZATION	13/906	53/18578	1.10778e-06	0.000203573	0.000177361	CFTR/OSR1/NELL1/MEF2C/BMPR1B/P2RX7/PKDCC/BMP7/BMP4/BMP2/KL/BMP6/BMPR1A	13
GOBP_REGULATION_OF_HORMONE_LEVELS	GOBP REGULATION OF HORMONE LEVELS	50/906	499/18578	1.14873e-06	0.000204288	0.000177984	SLC16A1/PCSK1/CFTR/ALDH1A2/RIMS2/SFRP1/DIO3/STC2/AKR1B1/HNF1B/CHST10/GPR27/FOXD1/INHBB/GIPR/GLUL/VSNL1/ADCY5/DGAT2/PPARG/RPH3AL/HSD17B8/TNFSF11/CRYM/IRS2/HPN/FOXA2/OPRK1/HFE/MYRIP/SOX11/GATA3/GJA1/ICA1/CRABP1/UCP2/TBX3/ILDR1/FOXE1/BMP2/PCSK6/OXCT1/TRPV4/AGTR1/BMP6/FAM3B/KCNQ1/FOXA1/BACE2/SCNN1B	50
GOBP_REGULATION_OF_BONE_MINERALIZATION	GOBP REGULATION OF BONE MINERALIZATION	16/906	80/18578	1.2814e-06	0.000220761	0.000192336	OSR1/SOX9/NELL1/MEF2C/BMPR1B/P2RX7/PKDCC/GJA1/PTK2B/BMP7/BMP4/BMP2/SRGN/KL/BMP6/BMPR1A	16
GOBP_APPENDAGE_MORPHOGENESIS	GOBP APPENDAGE MORPHOGENESIS	22/906	142/18578	1.46094e-06	0.000237491	0.000206912	PBX1/PLXNA2/ALDH1A2/OSR1/FGFR2/SOX9/RARB/GRHL2/FZD6/FREM2/MSX2/SOX11/PKDCC/GJA1/BMP7/TBX3/LRP4/HOXA10/BMP4/TBX5/AFF3/BMPR1A	22
GOBP_OSSIFICATION	GOBP OSSIFICATION	44/906	419/18578	1.46466e-06	0.000237491	0.000206912	SMO/PBX1/FHL2/LRP3/OSR1/FGFR2/SFRP1/SOX9/CYP24A1/NELL1/BMP3/MAP2K6/ID4/CDK6/PPARG/MEF2C/CALCA/BCAP29/TNFSF11/BMPR1B/MSX2/P2RX7/CREB3L1/SOX11/PKDCC/GJA1/BCL2/PTK2B/BMP7/THRA/LRP4/TMEM64/SMOC1/BMP8B/BMP4/BMP2/SRGN/AXIN2/ALPL/KL/IFITM1/BMP6/BMPR1A/PTGER4	44
GOBP_NEURAL_TUBE_DEVELOPMENT	GOBP NEURAL TUBE DEVELOPMENT	23/906	154/18578	1.63233e-06	0.000257116	0.00022401	PTK7/SMO/PLXNA2/ALDH1A2/SFRP1/DZIP1L/FOXB1/GRHL2/FZD6/OVOL2/PROX1/VANGL2/FUZ/SOX11/BMP7/COBL/LMO4/BMP4/TEAD2/RARA/SPINT2/FOXA1/PHGDH	23
GOBP_REGULATION_OF_EPITHELIAL_TO_MESENCHYMAL_TRANSITION	GOBP REGULATION OF EPITHELIAL TO MESENCHYMAL TRANSITION	18/906	102/18578	1.93743e-06	0.000296696	0.000258494	SFRP1/OVOL2/MARK1/HPN/FOXA2/FUZ/NKX2-1/GATA3/OLFM1/BMP7/PDPN/BMP4/BMP2/AXIN2/TBX5/FOXA1/ENG/ZNF703	18
GOBP_SENSORY_ORGAN_MORPHOGENESIS	GOBP SENSORY ORGAN MORPHOGENESIS	32/906	266/18578	2.35686e-06	0.000343774	0.000299511	PTK7/HOXA1/TBX18/OSR1/FGFR2/PITX2/DIO3/SOX9/OTX1/SIX1/VAX2/TSKU/PROM1/RARB/FZD6/PROX1/HPN/SOX11/THRB/GATA3/BCL2/BMP7/TBX3/AQP5/MYO3A/BMP4/SDK2/FAT1/GJB6/ZHX2/KCNQ1/FRZB	32
GOBP_OSTEOBLAST_DIFFERENTIATION	GOBP OSTEOBLAST DIFFERENTIATION	30/906	241/18578	2.40003e-06	0.000343774	0.000299511	SMO/FHL2/LRP3/FGFR2/SFRP1/SOX9/CYP24A1/NELL1/BMP3/MAP2K6/ID4/CDK6/PPARG/MEF2C/BCAP29/BMPR1B/MSX2/CREB3L1/SOX11/GJA1/BMP7/TMEM64/SMOC1/BMP4/BMP2/AXIN2/ALPL/IFITM1/BMP6/BMPR1A	30
GOBP_REGULATION_OF_EPITHELIAL_CELL_DIFFERENTIATION	GOBP REGULATION OF EPITHELIAL CELL DIFFERENTIATION	23/906	158/18578	2.56155e-06	0.000343774	0.000299511	SMO/OSR1/ATOH8/SOX9/PROM1/ASCL1/GRHL2/OVOL2/HOXA7/ESRP1/MSX2/GATA3/CCND1/ALOX15B/TBX3/FOXJ1/CEACAM1/PRLR/BMP4/PLCB1/CAV1/BMP6/FRZB	23
GOBP_HORMONE_TRANSPORT	GOBP HORMONE TRANSPORT	34/906	293/18578	2.60164e-06	0.000343774	0.000299511	SLC16A1/CFTR/RIMS2/SFRP1/HNF1B/GPR27/FOXD1/INHBB/GIPR/GLUL/VSNL1/ADCY5/PPARG/RPH3AL/TNFSF11/CRYM/IRS2/FOXA2/OPRK1/HFE/MYRIP/SOX11/GATA3/GJA1/ICA1/UCP2/TBX3/ILDR1/OXCT1/TRPV4/AGTR1/BMP6/FAM3B/KCNQ1	34
GOBP_EMBRYONIC_SKELETAL_SYSTEM_MORPHOGENESIS	GOBP EMBRYONIC SKELETAL SYSTEM MORPHOGENESIS	17/906	94/18578	2.61899e-06	0.000343774	0.000299511	HOXB9/HOXA1/OSR1/FGFR2/SIX1/HOXB4/HOXC4/GRHL2/HOXA7/HOXB7/FUZ/SOX11/BMP7/HOXA4/BMP4/HOXD4/HOXC9	17
GOBP_RENAL_TUBULE_DEVELOPMENT	GOBP RENAL TUBULE DEVELOPMENT	17/906	94/18578	2.61899e-06	0.000343774	0.000299511	SMO/PBX1/OSR1/SOX9/SIX1/HNF1B/PROM1/FOXD1/MEF2C/IRX2/TACSTD2/IRX1/HOXB7/GATA3/BCL2/BMP4/BMP2	17
GOBP_HEART_MORPHOGENESIS	GOBP HEART MORPHOGENESIS	31/906	255/18578	2.70831e-06	0.000347231	0.000302522	SMO/FHL2/ALDH1A2/FGFR2/PITX2/SOX9/SIX1/DSP/LY6E/GRHL2/MEF2C/OVOL2/PROX1/MSX2/VANGL2/SOX11/GATA3/GJA1/BBS5/OLFM1/BMP7/TBX3/BMP4/BMP2/AXIN2/TEAD2/FLRT2/TBX5/ENG/ADAM15/BMPR1A	31
GOBP_MESENCHYMAL_CELL_PROLIFERATION	GOBP MESENCHYMAL CELL PROLIFERATION	11/906	41/18578	2.86819e-06	0.000357486	0.000311457	SMO/OSR1/FGFR2/SOX9/SIX1/IRS2/BMP7/BMP4/BMP2/LMNA/BMPR1A	11
GOBP_PROSTATE_GLAND_DEVELOPMENT	GOBP PROSTATE GLAND DEVELOPMENT	12/906	49/18578	2.91799e-06	0.000357486	0.000311457	FGFR2/SFRP1/SOX9/ID4/BMP7/ALOX15B/HOXA10/PRLR/PLAG1/BMP4/RARA/FOXA1	12
GOBP_CELL_FATE_SPECIFICATION	GOBP CELL FATE SPECIFICATION	17/906	96/18578	3.53675e-06	0.000414854	0.000361438	DMRTA2/SMO/TBX18/SOX9/SIX1/HNF1B/ASCL1/EYA2/ESRP1/FOXA2/MNX1/TBX3/LMO4/TBX5/FOXA1/BMPR1A/ISL2	17
GOBP_NEURAL_CREST_CELL_DIFFERENTIATION	GOBP NEURAL CREST CELL DIFFERENTIATION	17/906	96/18578	3.53675e-06	0.000414854	0.000361438	SMO/ALDH1A2/SFRP1/PITX2/SOX9/SIX1/SEMA3E/MEF2C/OVOL2/RADIL/SOX11/BMP7/BMP4/ANXA6/ENG/BMPR1A/FRZB	17
GOBP_SIGNAL_RELEASE	GOBP SIGNAL RELEASE	45/906	453/18578	4.93358e-06	0.000566642	0.000493682	SLC16A1/DRD1/CFTR/CPLX2/RIMS2/SFRP1/SV2A/HNF1B/GPR27/PFN2/MAP2K6/FOXD1/INHBB/GIPR/GLUL/SNPH/VSNL1/ADCY5/PPARG/MEF2C/RPH3AL/TNFSF11/IRS2/FOXA2/OPRK1/SNCA/HFE/P2RX7/MYRIP/SOX11/SYT13/GATA3/GJA1/ICA1/UCP2/TBX3/ILDR1/SYT3/P2RX1/OXCT1/TRPV4/AGTR1/BMP6/FAM3B/KCNQ1	45
GOBP_BONE_MINERALIZATION	GOBP BONE MINERALIZATION	19/906	120/18578	5.40561e-06	0.000608187	0.000529878	OSR1/FGFR2/SOX9/NELL1/MEF2C/BMPR1B/P2RX7/PKDCC/GJA1/PTK2B/BMP7/BMP4/BMP2/SRGN/AXIN2/ALPL/KL/BMP6/BMPR1A	19
GOBP_LUNG_EPITHELIUM_DEVELOPMENT	GOBP LUNG EPITHELIUM DEVELOPMENT	10/906	36/18578	5.77572e-06	0.000636831	0.000554834	FGFR2/SOX9/ASCL1/GRHL2/THRB/THRA/FOXJ1/BMP4/RCN3/FOXA1	10
GOBP_CELL_FATE_COMMITMENT	GOBP CELL FATE COMMITMENT	31/906	266/18578	6.51995e-06	0.000704794	0.000614046	DMRTA2/SMO/STAT6/TBX18/SOX13/FGFR2/SFRP1/SOX9/SIX1/HNF1B/SOX12/ASCL1/PPARG/MEF2C/PROX1/EYA2/ESRP1/FOXA2/MNX1/GATA3/BCL2/PDPN/TBX3/LMO4/BMP4/BMP2/RARA/TBX5/FOXA1/BMPR1A/ISL2	31
GOBP_CARDIAC_CONDUCTION_SYSTEM_DEVELOPMENT	GOBP CARDIAC CONDUCTION SYSTEM DEVELOPMENT	10/906	37/18578	7.57098e-06	0.000802669	0.000699319	TBX18/MSC/MSX2/GJA1/TBX3/BVES/BMP4/TBX5/GJB6/BMPR1A	10
GOBP_REGULATION_OF_BIOMINERALIZATION	GOBP REGULATION OF BIOMINERALIZATION	17/906	102/18578	8.2731e-06	0.000854076	0.000744107	CFTR/OSR1/SOX9/NELL1/MEF2C/BMPR1B/P2RX7/PKDCC/GJA1/PTK2B/BMP7/BMP4/BMP2/SRGN/KL/BMP6/BMPR1A	17
GOBP_NEPHRON_DEVELOPMENT	GOBP NEPHRON DEVELOPMENT	21/906	146/18578	8.3657e-06	0.000854076	0.000744107	SMO/PBX1/KLF15/OSR1/SOX9/SIX1/HNF1B/PROM1/FOXD1/MEF2C/IRX2/TACSTD2/IRX1/HOXB7/BASP1/GATA3/BCL2/BMP7/FOXJ1/BMP4/BMP2	21
GOBP_GLANDULAR_EPITHELIAL_CELL_DIFFERENTIATION	GOBP GLANDULAR EPITHELIAL CELL DIFFERENTIATION	12/906	54/18578	8.66274e-06	0.000855795	0.000745605	SMO/FGFR2/RARB/ASCL1/CDK6/PROX1/INSM1/BMP4/BMP2/RARA/BMP6/FOXA1	12
GOBP_REGULATION_OF_OSTEOBLAST_DIFFERENTIATION	GOBP REGULATION OF OSTEOBLAST DIFFERENTIATION	20/906	135/18578	8.69301e-06	0.000855795	0.000745605	LRP3/FGFR2/SFRP1/SOX9/NELL1/CDK6/PPARG/MEF2C/BMPR1B/MSX2/SOX11/BMP7/TMEM64/SMOC1/BMP4/BMP2/AXIN2/IFITM1/BMP6/BMPR1A	20
GOBP_MESONEPHRIC_TUBULE_MORPHOGENESIS	GOBP MESONEPHRIC TUBULE MORPHOGENESIS	13/906	64/18578	1.05171e-05	0.0010172	0.000886232	SMO/PBX1/OSR1/SOX9/SIX1/HNF1B/FOXD1/TACSTD2/HOXB7/GATA3/BCL2/BMP4/BMP2	13
GOBP_CARDIAC_CHAMBER_MORPHOGENESIS	GOBP CARDIAC CHAMBER MORPHOGENESIS	19/906	126/18578	1.11804e-05	0.00105994	0.000923466	SMO/FHL2/FGFR2/DSP/LY6E/GRHL2/MEF2C/OVOL2/PROX1/MSX2/SOX11/GATA3/BMP7/TBX3/BMP4/BMP2/TBX5/ENG/BMPR1A	19
GOBP_COCHLEA_MORPHOGENESIS	GOBP COCHLEA MORPHOGENESIS	8/906	24/18578	1.13435e-05	0.00105994	0.000923466	PTK7/HOXA1/TBX18/SOX9/SIX1/HPN/MYO3A/FRZB	8
GOBP_RESPONSE_TO_XENOBIOTIC_STIMULUS	GOBP RESPONSE TO XENOBIOTIC STIMULUS	41/906	411/18578	1.16785e-05	0.00106728	0.000929861	CYBA/AS3MT/GSTA4/GCLC/SLC6A11/MGMT/PCSK1/DRD1/GSTO2/SFRP1/HNF1B/GSTM2/GSTP1/PON3/MAP2K6/IGFBP2/UCHL1/SLC6A3/MEF2C/CMBL/BLMH/SMOX/PRKAA2/SNCA/GSTM4/P2RX7/SLC26A5/GATA3/CCND1/BCL2/PTK2B/GSTO1/SULT1C4/OXCT1/NAT1/KCNH2/SLC12A5/RPP21/KCNQ1/ENG/SCNN1B	41
GOBP_SMAD_PROTEIN_SIGNAL_TRANSDUCTION	GOBP SMAD PROTEIN SIGNAL TRANSDUCTION	15/906	84/18578	1.18092e-05	0.00106728	0.000929861	ATOH8/BMP3/INHBB/SLC2A10/PPARG/OVOL2/BTBD11/BMP7/VIM/BMP8B/TF/BMP4/BMP2/BMP6/BMPR1A	15
GOBP_CONNECTIVE_TISSUE_DEVELOPMENT	GOBP CONNECTIVE TISSUE DEVELOPMENT	30/906	261/18578	1.20159e-05	0.00106845	0.000930874	OSR1/SOX9/HOXC4/BMP3/TSKU/DYRK1B/RARB/FOXD1/ID4/DGAT2/MEF2C/TRPS1/BMPR1B/MSX2/PKDCC/BMP7/THRA/PPARGC1A/BMP8B/BMP4/BMP2/AXIN2/OXCT1/RARA/TRPV4/ANXA6/BMP6/FOXA1/BMPR1A/FRZB	30
GOBP_EMBRYONIC_SKELETAL_SYSTEM_DEVELOPMENT	GOBP EMBRYONIC SKELETAL SYSTEM DEVELOPMENT	19/906	127/18578	1.25569e-05	0.00109449	0.000953569	HOXB9/HOXA1/PBX1/OSR1/FGFR2/SIX1/HOXB4/HOXC4/GRHL2/SLC2A10/HOXA7/HOXB7/FUZ/SOX11/BMP7/HOXA4/BMP4/HOXD4/HOXC9	19
GOBP_URETER_DEVELOPMENT	GOBP URETER DEVELOPMENT	7/906	18/18578	1.27059e-05	0.00109449	0.000953569	ALDH1A2/TBX18/OSR1/SOX9/SIX1/GATA3/BMP4	7
HALLMARK_ESTROGEN_RESPONSE_EARLY	HALLMARK ESTROGEN RESPONSE EARLY	25/906	200/18578	1.51449e-05	0.00128452	0.00111913	ELOVL5/SLC16A1/FHL2/STC2/TSKU/RHOD/INHBB/ADD3/OVOL2/ALDH3B1/TFAP2C/SLC7A2/GJA1/OLFM1/KLK10/CCND1/BCL2/CHPT1/CLDN7/MLPH/RARA/SLC1A4/SYNGR1/TUBB2B/NXT1	25
GOBP_ENDOCHONDRAL_BONE_MORPHOGENESIS	GOBP ENDOCHONDRAL BONE MORPHOGENESIS	12/906	57/18578	1.56099e-05	0.0013039	0.00113601	SOX9/TSKU/RARB/MEF2C/BMPR1B/BMP4/AXIN2/ALPL/RARA/TRPV4/ANXA6/BMP6	12
GOBP_NEGATIVE_REGULATION_OF_EPITHELIAL_TO_MESENCHYMAL_TRANSITION	GOBP NEGATIVE REGULATION OF EPITHELIAL TO MESENCHYMAL TRANSITION	10/906	40/18578	1.6127e-05	0.00132699	0.00115613	SFRP1/OVOL2/MARK1/HPN/FOXA2/FUZ/NKX2-1/GATA3/TBX5/FOXA1	10
GOBP_CELLULAR_RESPONSE_TO_RETINOIC_ACID	GOBP CELLULAR RESPONSE TO RETINOIC ACID	13/906	67/18578	1.77396e-05	0.00143821	0.00125303	PTK7/GJB3/ALDH1A2/OSR1/FGFR2/SOX9/FZD10/AQP1/ZNF35/PTK2B/TEAD2/TESC/RARA	13
GOBP_COCHLEA_DEVELOPMENT	GOBP COCHLEA DEVELOPMENT	11/906	49/18578	1.84958e-05	0.00145668	0.00126912	PTK7/HOXA1/TBX18/SOX9/SIX1/HPN/SLC26A5/GATA3/MYO3A/KCNQ1/FRZB	11
GOBP_POSITIVE_REGULATION_OF_PATHWAY_RESTRICTED_SMAD_PROTEIN_PHOSPHORYLATION	GOBP POSITIVE REGULATION OF PATHWAY RESTRICTED SMAD PROTEIN PHOSPHORYLATION	11/906	49/18578	1.84958e-05	0.00145668	0.00126912	BMP3/INHBB/PPARG/HFE/BMP7/BMP8B/BMP4/BMP2/BMP6/ENG/BMPR1A	11
GOBP_NEPHRON_TUBULE_FORMATION	GOBP NEPHRON TUBULE FORMATION	7/906	19/18578	1.92719e-05	0.00149642	0.00130375	OSR1/SOX9/SIX1/HNF1B/IRX2/IRX1/GATA3	7
GOBP_MAMMARY_GLAND_EPITHELIUM_DEVELOPMENT	GOBP MAMMARY GLAND EPITHELIUM DEVELOPMENT	13/906	68/18578	2.09652e-05	0.00160529	0.0013986	SMO/STAT6/MGMT/IRF6/FGFR2/FOXB1/TNFSF11/MSX2/GATA3/CCND1/TBX3/PRLR/ZNF703	13
GOBP_METANEPHROS_DEVELOPMENT	GOBP METANEPHROS DEVELOPMENT	15/906	89/18578	2.42417e-05	0.00183075	0.00159503	SMO/OSR1/SOX9/SIX1/AKR1B1/HNF1B/FOXD1/IRX2/IRX1/BASP1/GATA3/BCL2/BMP7/FOXJ1/BMP4	15
GOBP_EAR_DEVELOPMENT	GOBP EAR DEVELOPMENT	26/906	219/18578	2.57072e-05	0.00189017	0.0016468	PTK7/HOXA1/TBX18/EYA4/OSR1/FGFR2/SOX9/OTX1/SIX1/TCF15/TSKU/FZD6/PROX1/FREM2/ESRP1/HPN/SLC26A5/GATA3/BCL2/TBX3/MYO3A/BMP4/BMP2/GJB6/KCNQ1/FRZB	26
GOBP_REGULATION_OF_MEMBRANE_POTENTIAL	GOBP REGULATION OF MEMBRANE POTENTIAL	41/906	425/18578	2.57143e-05	0.00189017	0.0016468	GCLC/DRD1/CFTR/KCNK1/TBX18/EHD3/RIMS2/CACNA1D/DSP/KCNE3/TMEM108/MLLT11/CBLN1/MEF2C/ADRB1/POPDC3/GLRB/SNCA/P2RX7/JUP/CACNB3/SLC26A5/KCNMA1/GJA1/BCL2/UCP2/PTK2B/BVES/GJC1/CHRNB1/P2RX1/SLC4A4/TMEM25/CAV1/KCNH2/TBX5/KCNH8/KCNQ1/SCN8A/SCN9A/KCNJ5	41
GOBP_PROXIMAL_DISTAL_PATTERN_FORMATION	GOBP PROXIMAL DISTAL PATTERN FORMATION	9/906	34/18578	2.60874e-05	0.00189237	0.00164871	HOXB9/PBX1/ALDH1A2/OSR1/IRX2/IRX1/LRP4/HOXA10/HOXC9	9
GOBP_VENTRICULAR_CARDIAC_MUSCLE_CELL_DIFFERENTIATION	GOBP VENTRICULAR CARDIAC MUSCLE CELL DIFFERENTIATION	6/906	14/18578	2.8349e-05	0.00202971	0.00176837	FHL2/RARB/MEF2C/PROX1/RARA/LMNA	6
GOBP_EPITHELIAL_CELL_DEVELOPMENT	GOBP EPITHELIAL CELL DEVELOPMENT	25/906	208/18578	2.96793e-05	0.00209772	0.00182762	SMO/SOX9/MYADM/AKR1B1/MARVELD2/DACT2/RARB/GRHL2/CDK6/PROX1/CLDN3/RAPGEF3/INSM1/PPP1R16B/GJA1/VIM/SDC1/FOXJ1/BMP4/PLCB1/RARA/SPINT2/FAT1/BMP6/FOXA1	25
GOBP_BIOMINERALIZATION	GOBP BIOMINERALIZATION	22/906	171/18578	3.09424e-05	0.00215931	0.00188128	CFTR/OSR1/FGFR2/SOX9/NELL1/MEF2C/BMPR1B/MSX2/P2RX7/PKDCC/GJA1/PTK2B/BMP7/FAM20A/BMP4/BMP2/SRGN/AXIN2/ALPL/KL/BMP6/BMPR1A	22
GOBP_PANCREAS_DEVELOPMENT	GOBP PANCREAS DEVELOPMENT	14/906	81/18578	3.35941e-05	0.00231505	0.00201697	SMO/PCSK1/ALDH1A2/SOX9/HNF1B/GIPR/CDK6/PROX1/FOXA2/INSM1/MEIS2/MNX1/BMP4/BMP6	14
GOBP_MORPHOGENESIS_OF_A_BRANCHING_STRUCTURE	GOBP MORPHOGENESIS OF A BRANCHING STRUCTURE	24/906	199/18578	4.02334e-05	0.00273836	0.00238577	SMO/PBX1/BCL11A/FGFR2/SFRP1/SOX9/SIX1/HNF1B/SEMA3E/FOXD1/GRHL2/PROX1/TACSTD2/HOXB7/MSX2/NKX2-1/BCL2/BMP7/TBX3/BMP4/BMP2/SPINT2/FOXA1/ENG	24
GOBP_CELL_PROLIFERATION_INVOLVED_IN_HEART_MORPHOGENESIS	GOBP CELL PROLIFERATION INVOLVED IN HEART MORPHOGENESIS	7/906	21/18578	4.08169e-05	0.00274419	0.00239085	PITX2/SOX9/SIX1/TBX3/BMP4/TBX5/ENG	7
GOBP_REGULATION_OF_MAP_KINASE_ACTIVITY	GOBP REGULATION OF MAP KINASE ACTIVITY	23/906	187/18578	4.24372e-05	0.00281875	0.00245581	IRAK3/SFRP1/CD40/FZD10/ERBB2/GSTP1/MAP2K6/NTF3/UCHL1/PPARG/ERN2/TNFSF11/P2RX7/KIT/TRIB2/PTK2B/BMP7/BMP4/BMP2/PIK3R5/CBLC/FGFR1/CAV1	23
GOBP_RESPONSE_TO_EXTRACELLULAR_STIMULUS	GOBP RESPONSE TO EXTRACELLULAR STIMULUS	44/906	479/18578	4.32073e-05	0.00283574	0.00247061	CYBA/SLC16A1/GCLC/MGMT/PCSK1/ALDH1A2/SFRP1/STC2/CYP24A1/SSTR1/MAP1LC3A/FES/IGFBP2/INHBB/ASCL1/GIPR/GLUL/ULK2/PPARG/PROX1/FOXA3/ADRB1/GSDMD/FOXA2/PRKAA2/HFE/P2RX7/IFI16/SLC22A3/AVPR1A/CCND1/BCL2/UCP2/BMP7/PPARGC1A/DNAJC15/FADS1/ALPL/NUAK1/OXCT1/RARA/TRPV4/KL/SCNN1B	44
GOBP_AXIS_SPECIFICATION	GOBP AXIS SPECIFICATION	15/906	94/18578	4.7049e-05	0.00305154	0.00265863	SMO/SFRP1/PITX2/VAX2/HOXD8/TDRD5/FOXA2/BASP1/TBX3/COBL/BMP4/PCSK6/AXIN2/TDRD10/BMPR1A	15
GOBP_REGULATION_OF_MESENCHYMAL_CELL_PROLIFERATION	GOBP REGULATION OF MESENCHYMAL CELL PROLIFERATION	8/906	29/18578	5.32617e-05	0.00341433	0.0029747	SMO/FGFR2/SOX9/SIX1/IRS2/BMP4/LMNA/BMPR1A	8
GOBP_RESPIRATORY_SYSTEM_DEVELOPMENT	GOBP RESPIRATORY SYSTEM DEVELOPMENT	24/906	203/18578	5.55414e-05	0.00350744	0.00305583	PTK7/SIM2/ALDH1A2/FGFR2/SOX9/SIX1/MSC/ASCL1/GRHL2/PROX1/BASP1/NKX2-1/SOX11/PKDCC/THRB/PDPN/THRA/FOXJ1/BMP4/RCN3/RARA/TBX5/FOXA1/BMPR1A	24
GOBP_CARDIAC_PACEMAKER_CELL_DIFFERENTIATION	GOBP CARDIAC PACEMAKER CELL DIFFERENTIATION	5/906	10/18578	5.59867e-05	0.00350744	0.00305583	TBX18/TBX3/BVES/TBX5/BMPR1A	5
GOBP_ODONTOGENESIS	GOBP ODONTOGENESIS	18/906	130/18578	6.059e-05	0.00375318	0.00326993	SMO/CFTR/OSR1/FGFR2/PITX2/AQP1/TNFSF11/MSX2/BMP7/LRP4/SDC1/AQP5/FAM20A/BMP4/BMP2/AXIN2/ALPL/BMPR1A	18
GOBP_EMBRYONIC_APPENDAGE_MORPHOGENESIS	GOBP EMBRYONIC APPENDAGE MORPHOGENESIS	17/906	119/18578	6.46325e-05	0.00394982	0.00344125	PBX1/ALDH1A2/OSR1/RARB/GRHL2/FZD6/FREM2/MSX2/GJA1/BMP7/TBX3/LRP4/HOXA10/BMP4/TBX5/AFF3/BMPR1A	17
GOBP_CARDIAC_CHAMBER_DEVELOPMENT	GOBP CARDIAC CHAMBER DEVELOPMENT	21/906	167/18578	6.51974e-05	0.00394982	0.00344125	PTK7/SMO/FHL2/FGFR2/DSP/LY6E/GRHL2/MEF2C/OVOL2/PROX1/MSX2/SOX11/GATA3/BMP7/TBX3/LMO4/BMP4/BMP2/TBX5/ENG/BMPR1A	21
GOBP_POSITIVE_REGULATION_OF_SECRETION	GOBP POSITIVE REGULATION OF SECRETION	31/906	300/18578	6.90731e-05	0.00413913	0.00360619	CYBA/PCSK1/CFTR/GPR27/APBB1/MAP2K6/INHBB/GIPR/GLUL/VSNL1/AQP1/PPARG/RPH3AL/TNFSF11/IRS2/OPRK1/SNCA/HFE/P2RX7/MYRIP/ZP3/SOX11/ABCG1/AVPR1A/ILDR1/SDC1/BMP2/OXCT1/UNC13D/BMP6/IL4R	31
GOBP_CARTILAGE_DEVELOPMENT	GOBP CARTILAGE DEVELOPMENT	23/906	194/18578	7.54363e-05	0.00442923	0.00385893	OSR1/SOX9/HOXC4/BMP3/TSKU/RARB/MEF2C/TRPS1/BMPR1B/MSX2/PKDCC/BMP7/THRA/BMP8B/BMP4/BMP2/AXIN2/RARA/TRPV4/ANXA6/BMP6/BMPR1A/FRZB	23
GOBP_RESPONSE_TO_RETINOIC_ACID	GOBP RESPONSE TO RETINOIC ACID	16/906	109/18578	7.55211e-05	0.00442923	0.00385893	PTK7/GJB3/ALDH1A2/OSR1/FGFR2/SOX9/FZD10/IGFBP2/ASCL1/AQP1/ZNF35/PTK2B/TEAD2/TESC/RARA/BMP6	16
GOBP_POSITIVE_REGULATION_OF_COLD_INDUCED_THERMOGENESIS	GOBP POSITIVE REGULATION OF COLD INDUCED THERMOGENESIS	15/906	98/18578	7.71389e-05	0.00447649	0.00390011	STAT6/LEPR/BSCL2/PRDM16/ADRB1/GRB10/GJA1/UCP2/THRA/PPARGC1A/PRLR/YBX2/ALPL/CAV1/IL4R	15
GOBP_LUNG_CELL_DIFFERENTIATION	GOBP LUNG CELL DIFFERENTIATION	7/906	23/18578	7.89898e-05	0.00453616	0.00395209	SOX9/ASCL1/GRHL2/THRB/THRA/FOXJ1/FOXA1	7
GOBP_BONE_GROWTH	GOBP BONE GROWTH	8/906	31/18578	8.9754e-05	0.00504912	0.004399	LEPR/FGFR2/SOX9/TSKU/RARB/MSX2/RARA/ANXA6	8
GOBP_RESPONSE_TO_IRON_ION	GOBP RESPONSE TO IRON ION	8/906	31/18578	8.9754e-05	0.00504912	0.004399	MAP1LC3A/SLC6A3/SNCA/HFE/CCND1/BCL2/TF/BMP6	8
GOBP_MUSCLE_TISSUE_DEVELOPMENT	GOBP MUSCLE TISSUE DEVELOPMENT	38/906	405/18578	9.07695e-05	0.00505467	0.00440384	DMRTA2/SMO/FHL2/ALDH1A2/TBX18/OSR1/FGFR2/HLF/SOX9/SIX1/DSP/MSC/RARB/LY6E/MEF2C/PROX1/EYA2/POPDC3/MSX2/SOX11/GJA1/BCL2/BMP7/TBX3/PPARGC1A/BCL9/BVES/GJC1/BMP4/BMP2/RARA/CSRP2/CAV1/TBX5/GJB6/LMNA/ENG/BMPR1A	38
GOBP_RESPONSE_TO_ALCOHOL	GOBP RESPONSE TO ALCOHOL	26/906	236/18578	9.17279e-05	0.00505696	0.00440584	CYBA/SMO/MGMT/CFTR/FGFR2/SFRP1/CDO1/INHBB/ADCY5/SLC6A3/HPGD/GNAI1/CLDN3/OPRK1/PRKAA2/JUP/GATA3/AVPR1A/CCND1/PTK2B/OXCT1/MAP4K1/RARA/OSBPL7/ADAM15/PTGER4	26
GOBP_CELL_JUNCTION_ASSEMBLY	GOBP CELL JUNCTION ASSEMBLY	39/906	421/18578	9.68165e-05	0.00522237	0.00454995	LRRC4/DRD1/CTNND2/LRRN1/SFRP1/SLC25A46/SIX1/MARVELD2/CLDN6/RHOD/CBLN1/GRHL2/CLDN10/MEF2C/UGT8/CLDN3/SNCA/ABI3/JUP/PKP1/GJA1/PCDHB2/BCL2/PTK2B/LRP4/ILDR1/CLDN7/GJC1/SDK2/TRIP6/TRPV4/CAV1/FLRT2/TBX5/GJB6/JAM3/ZNF703/CRB3/LGI2	39
GOBP_MESENCHYMAL_CELL_DEVELOPMENT	GOBP MESENCHYMAL CELL DEVELOPMENT	14/906	89/18578	9.7955e-05	0.00522237	0.00454995	SMO/ALDH1A2/PITX2/SOX9/SEMA3E/OVOL2/RADIL/SOX11/BCL2/BMP7/BMP4/ANXA6/ENG/BMPR1A	14
GOBP_EAR_MORPHOGENESIS	GOBP EAR MORPHOGENESIS	17/906	123/18578	9.84225e-05	0.00522237	0.00454995	PTK7/HOXA1/TBX18/OSR1/FGFR2/SOX9/OTX1/SIX1/FZD6/PROX1/HPN/GATA3/TBX3/MYO3A/GJB6/KCNQ1/FRZB	17
GOBP_SINOATRIAL_NODE_DEVELOPMENT	GOBP SINOATRIAL NODE DEVELOPMENT	5/906	11/18578	9.85173e-05	0.00522237	0.00454995	TBX18/TBX3/BVES/BMP4/GJB6	5
GOBP_ENDOCRINE_HORMONE_SECRETION	GOBP ENDOCRINE HORMONE SECRETION	10/906	49/18578	0.000104968	0.00551132	0.0048017	FOXD1/INHBB/PPARG/OPRK1/GATA3/GJA1/TBX3/AGTR1/BMP6/KCNQ1	10
GOBP_SMOOTH_MUSCLE_TISSUE_DEVELOPMENT	GOBP SMOOTH MUSCLE TISSUE DEVELOPMENT	7/906	24/18578	0.000106844	0.00555691	0.00484141	SMO/OSR1/SOX9/SIX1/PROX1/BMP4/ENG	7
GOBP_CELL_CELL_SIGNALING_BY_WNT	GOBP CELL CELL SIGNALING BY WNT	41/906	455/18578	0.000118857	0.00612391	0.00533541	SHISA2/PTK7/KLF15/CTNND2/TBX18/SOX13/FGFR2/SFRP1/SOX9/FZD10/HNF1B/VAX2/TSKU/IGFBP2/FZD6/BARX1/TMEM9/MARK1/PYGO1/RBMS3/GRB10/PRKAA2/VANGL2/FUZ/SOX30/JUP/GATA3/LRRK1/WNK2/CCND1/LRP4/SDC1/BCL9/TMEM64/BMP2/AXIN2/CAV1/WIF1/ZNF703/FRZB/TCF7L1	41
GOBP_NEGATIVE_REGULATION_OF_EPITHELIAL_CELL_DIFFERENTIATION	GOBP NEGATIVE REGULATION OF EPITHELIAL CELL DIFFERENTIATION	10/906	50/18578	0.000125541	0.00640839	0.00558326	SMO/OSR1/SOX9/GRHL2/HOXA7/MSX2/CCND1/TBX3/CAV1/FRZB	10
GOBP_CELL_CELL_JUNCTION_ASSEMBLY	GOBP CELL CELL JUNCTION ASSEMBLY	19/906	150/18578	0.000129678	0.00649924	0.00566241	CTNND2/MARVELD2/CLDN6/GRHL2/CLDN10/UGT8/CLDN3/JUP/PKP1/GJA1/ILDR1/CLDN7/GJC1/TRPV4/CAV1/TBX5/GJB6/JAM3/ZNF703	19
GOBP_RESPONSE_TO_NUTRIENT	GOBP RESPONSE TO NUTRIENT	19/906	150/18578	0.000129678	0.00649924	0.00566241	SLC16A1/GCLC/MGMT/ALDH1A2/SFRP1/STC2/CYP24A1/FES/IGFBP2/ASCL1/GIPR/PPARG/FOXA2/CCND1/BMP7/ALPL/OXCT1/RARA/KL	19
GOBP_REGULATION_OF_CELL_CELL_ADHESION	GOBP REGULATION OF CELL CELL ADHESION	41/906	458/18578	0.000136984	0.00676465	0.00589365	PRDX2/SOX13/CD74/LGALS3/MYADM/ERBB2/CD81/SOX12/PAG1/IGFBP2/NCK2/HLA-DOA/TNFSF11/FOXA2/HFE/EPCAM/HLA-DMA/ZP3/CHST2/GATA3/BMP7/PDPN/PRKCQ/HLA-DPA1/ITPKB/RASAL3/AKNA/FOXJ1/CARD11/CEACAM1/PYCARD/BMP4/BMP2/RARA/TRPV4/CAV1/SPINT2/BMP6/FOXA1/ZNF703/IL4R	41
GOBP_INNER_EAR_MORPHOGENESIS	GOBP INNER EAR MORPHOGENESIS	15/906	103/18578	0.000137428	0.00676465	0.00589365	PTK7/HOXA1/TBX18/FGFR2/SOX9/OTX1/SIX1/FZD6/PROX1/HPN/GATA3/TBX3/MYO3A/KCNQ1/FRZB	15
GOBP_EMBRYONIC_DIGESTIVE_TRACT_DEVELOPMENT	GOBP EMBRYONIC DIGESTIVE TRACT DEVELOPMENT	8/906	33/18578	0.00014485	0.00706691	0.00615699	ALDH1A2/FGFR2/HNF1B/RBPMS2/RARB/OVOL2/SOX11/PKDCC	8
GOBP_MAMMARY_GLAND_EPITHELIAL_CELL_DIFFERENTIATION	GOBP MAMMARY GLAND EPITHELIAL CELL DIFFERENTIATION	6/906	18/18578	0.000148112	0.00716265	0.0062404	SMO/MGMT/IRF6/FOXB1/PRLR/ZNF703	6
GOBP_REGULATION_OF_MORPHOGENESIS_OF_A_BRANCHING_STRUCTURE	GOBP REGULATION OF MORPHOGENESIS OF A BRANCHING STRUCTURE	10/906	51/18578	0.000149416	0.00716288	0.0062406	SMO/BCL11A/FGFR2/SFRP1/SOX9/SIX1/TACSTD2/HOXB7/BMP7/BMP4	10
GOBP_NEURAL_TUBE_FORMATION	GOBP NEURAL TUBE FORMATION	15/906	104/18578	0.000153481	0.00729433	0.00635512	PTK7/SFRP1/GRHL2/FZD6/OVOL2/VANGL2/FUZ/SOX11/BMP7/COBL/LMO4/BMP4/TEAD2/RARA/SPINT2	15
GOBP_BRANCHING_MORPHOGENESIS_OF_AN_EPITHELIAL_TUBE	GOBP BRANCHING MORPHOGENESIS OF AN EPITHELIAL TUBE	19/906	153/18578	0.000168744	0.00781742	0.00681087	SMO/PBX1/FGFR2/SOX9/SIX1/HNF1B/SEMA3E/FOXD1/TACSTD2/HOXB7/MSX2/NKX2-1/BCL2/BMP7/TBX3/BMP4/BMP2/FOXA1/ENG	19
GOBP_REGULATION_OF_EXTRINSIC_APOPTOTIC_SIGNALING_PATHWAY	GOBP REGULATION OF EXTRINSIC APOPTOTIC SIGNALING PATHWAY	19/906	153/18578	0.000168744	0.00781742	0.00681087	PRDX2/GCLC/HSPA1A/EYA4/SFRP1/LGALS3/GSTP1/EYA2/BMPR1B/SP100/BCL2/TMBIM1/LTBR/PYCARD/BMP4/FGFR1/CAV1/ITPRIP/LMNA	19
GOBP_TRANSMEMBRANE_RECEPTOR_PROTEIN_SERINE_THREONINE_KINASE_SIGNALING_PATHWAY	GOBP TRANSMEMBRANE RECEPTOR PROTEIN SERINE THREONINE KINASE SIGNALING PATHWAY	35/906	373/18578	0.000169379	0.00781742	0.00681087	FAM83G/HSPA1A/ZFYVE9/ATOH8/SFRP1/BMP3/RBPMS2/DACT2/FOXD1/INHBB/SLC2A10/PRDM16/PPARG/OVOL2/HPGD/BTBD11/HFE/BMPR1B/MSX2/NKX2-1/PPM1L/SOX11/BMP7/VIM/BCL9/BMP8B/TF/BMP4/BMP2/PCSK6/CAV1/BMP6/ENG/ZNF703/BMPR1A	35
GOBP_BONE_DEVELOPMENT	GOBP BONE DEVELOPMENT	24/906	218/18578	0.00017016	0.00781742	0.00681087	FGFR2/PITX2/SOX9/HOXB4/TSKU/RARB/MAP2K6/MEF2C/TNFSF11/BMPR1B/MSX2/KIT/LRRK1/GJA1/BMP4/BMP2/AXIN2/ALPL/RARA/TRPV4/ANXA6/BMP6/ENG/PTGER4	24
GOBP_IMPORT_INTO_CELL	GOBP IMPORT INTO CELL	25/906	232/18578	0.000176273	0.00797978	0.00695232	ACSL5/SLC6A11/DRD1/SLC38A1/SLC2A3/STEAP2/SLC2A10/SLC6A3/IRS2/SNCA/HFE/SLC22A3/SLC43A1/SLC7A2/WNK2/P2RX1/SLC15A3/TRPV4/KCNH2/SLC1A4/SLC12A5/KCNQ1/SCNN1B/KCNJ5/STEAP4	25
GOBP_REGULATION_OF_NEURON_DIFFERENTIATION	GOBP REGULATION OF NEURON DIFFERENTIATION	22/906	192/18578	0.000176589	0.00797978	0.00695232	PBX1/BCL11A/SFRP1/SOX9/SIX1/ASCL1/ID4/NTF3/MEF2C/PROX1/ESRP1/SOX11/BCL2/BMP7/BMP4/BMP2/RARA/FGFR1/BMP6/ZHX2/FOXA1/ISL2	22
GOBP_REPRODUCTIVE_BEHAVIOR	GOBP REPRODUCTIVE BEHAVIOR	7/906	26/18578	0.00018643	0.00835602	0.00728011	PPP1R1B/DRD1/OPRK1/THRB/AVPR1A/THRA/DMRTA1	7
GOBP_DIGESTIVE_SYSTEM_DEVELOPMENT	GOBP DIGESTIVE SYSTEM DEVELOPMENT	18/906	142/18578	0.000191345	0.00850715	0.00741179	SMO/ALDH1A2/FGFR2/SFRP1/HNF1B/RBPMS2/RARB/ASCL1/OVOL2/BARX1/SOX11/PKDCC/KIT/BCL2/FOXE1/COBL/BMP4/KCNQ1	18
GOBP_REGULATION_OF_PROTEIN_SERINE_THREONINE_KINASE_ACTIVITY	GOBP REGULATION OF PROTEIN SERINE THREONINE KINASE ACTIVITY	35/906	376/18578	0.000197638	0.00860213	0.00749454	PPP1R1B/CCND3/IRAK3/SFRP1/CD40/FZD10/ERBB2/GSTP1/MAP2K6/NTF3/PKIA/UCHL1/PPARG/PROX1/ERN2/TNFSF11/SNCA/BMPR1B/P2RX7/KIT/CCND1/TRIB2/PTK2B/BMP7/HERC5/PYCARD/FAM20A/BMP4/BMP2/PIK3R5/CCND2/CBLC/FGFR1/CAV1/BMPR1A	35
GOBP_CARDIAC_VENTRICLE_MORPHOGENESIS	GOBP CARDIAC VENTRICLE MORPHOGENESIS	12/906	73/18578	0.000198163	0.00860213	0.00749454	FGFR2/DSP/LY6E/GRHL2/MEF2C/PROX1/SOX11/GATA3/BMP4/TBX5/ENG/BMPR1A	12
GOBP_POSITIVE_REGULATION_OF_OSTEOBLAST_DIFFERENTIATION	GOBP POSITIVE REGULATION OF OSTEOBLAST DIFFERENTIATION	12/906	73/18578	0.000198163	0.00860213	0.00749454	LRP3/NELL1/MEF2C/BMPR1B/MSX2/SOX11/BMP7/BMP4/BMP2/IFITM1/BMP6/BMPR1A	12
GOBP_DEVELOPMENTAL_GROWTH_INVOLVED_IN_MORPHOGENESIS	GOBP DEVELOPMENTAL GROWTH INVOLVED IN MORPHOGENESIS	25/906	234/18578	0.000201577	0.0086147	0.00750549	PTK7/AUTS2/BCL11A/LPAR3/FGFR2/RIMS2/SFRP1/SOX9/SIX1/PTPRS/HNF1B/SEMA3E/TMEM108/NRN1/ULK2/SPAG6/RASAL1/RND2/CYFIP2/OLFM1/SYT3/COBL/BMP4/DBN1/FSTL4	25
GOBP_REGULATION_OF_HORMONE_SECRETION	GOBP REGULATION OF HORMONE SECRETION	25/906	234/18578	0.000201577	0.0086147	0.00750549	SLC16A1/CFTR/SFRP1/GPR27/INHBB/GIPR/GLUL/VSNL1/ADCY5/PPARG/RPH3AL/TNFSF11/IRS2/FOXA2/OPRK1/HFE/MYRIP/SOX11/GJA1/ICA1/UCP2/ILDR1/OXCT1/AGTR1/BMP6	25
GOBP_SOMITE_DEVELOPMENT	GOBP SOMITE DEVELOPMENT	13/906	84/18578	0.000203594	0.00863395	0.00752226	SMO/PLXNA2/ALDH1A2/TBX18/SFRP1/SIX1/FOXB1/TCF15/SOX11/COBL/AXIN2/BMPR1A/FRZB	13
GOBP_KIDNEY_MESENCHYME_DEVELOPMENT	GOBP KIDNEY MESENCHYME DEVELOPMENT	6/906	19/18578	0.000207577	0.00866947	0.00755321	OSR1/SIX1/FOXD1/BASP1/BMP7/BMP4	6
GOBP_MATING_BEHAVIOR	GOBP MATING BEHAVIOR	6/906	19/18578	0.000207577	0.00866947	0.00755321	PPP1R1B/DRD1/THRB/AVPR1A/THRA/DMRTA1	6
GOBP_REGULATION_OF_ACTIN_FILAMENT_BASED_PROCESS	GOBP REGULATION OF ACTIN FILAMENT BASED PROCESS	36/906	392/18578	0.000209933	0.00870198	0.00758153	BST1/BST2/SFRP1/MYADM/FZD10/DSP/SEMA3E/RHOD/FES/PFN2/NTF3/ADD3/NCK2/PROX1/RND2/TACSTD2/CYFIP2/RAPGEF3/ABI3/WASF3/JUP/FCHSD1/ARHGDIB/DSTN/PTK2B/PDPN/LPAR1/PYCARD/RHOB/RAC2/PLEKHG2/CAV1/RND1/DBN1/JAM3/PTGER4	36
GOBP_REGULATION_OF_CELL_MORPHOGENESIS	GOBP REGULATION OF CELL MORPHOGENESIS	30/906	305/18578	0.000215779	0.00887755	0.0077345	ATP10A/PLXNA2/BCL11A/RIMS2/MYADM/ZNF135/SEMA3E/RHOD/FES/RASAL1/RND2/TACSTD2/CLDN3/HPN/WASF3/PARP6/SLC26A5/KIT/PTK2B/PDPN/SYT3/LPAR1/BVES/NTNG1/FAM171A1/RHOB/RAC2/UNC13D/RND1/DBN1	30
GOBP_PEPTIDE_TRANSPORT	GOBP PEPTIDE TRANSPORT	26/906	249/18578	0.000219017	0.00894401	0.0077924	SLC16A1/CFTR/RIMS2/SFRP1/CD74/HNF1B/GPR27/INHBB/GIPR/GLUL/VSNL1/ADCY5/RPH3AL/TNFSF11/IRS2/FOXA2/HFE/MYRIP/GJA1/ICA1/UCP2/ILDR1/SLC15A3/OXCT1/TRPV4/FAM3B	26
HALLMARK_UV_RESPONSE_DN	HALLMARK UV RESPONSE DN	18/906	144/18578	0.000228353	0.00925668	0.00806481	MT1E/MGMT/FHL2/ERBB2/F3/ADD3/PPARG/VLDLR/NR3C1/KCNMA1/KIT/GJA1/ICA1/LPAR1/CAV1/TFPI/SCN8A/BMPR1A	18
GOBP_AXIS_ELONGATION	GOBP AXIS ELONGATION	7/906	27/18578	0.000241163	0.00970462	0.00845507	PTK7/FGFR2/SFRP1/SOX9/SIX1/HNF1B/BMP4	7
GOBP_CARDIAC_MUSCLE_CELL_ACTION_POTENTIAL_INVOLVED_IN_CONTRACTION	GOBP CARDIAC MUSCLE CELL ACTION POTENTIAL INVOLVED IN CONTRACTION	10/906	54/18578	0.000245151	0.0097936	0.0085326	CACNA1D/DSP/KCNE3/JUP/GJA1/GJC1/CAV1/KCNH2/KCNQ1/KCNJ5	10
HALLMARK_INTERFERON_ALPHA_RESPONSE	HALLMARK INTERFERON ALPHA RESPONSE	14/906	97/18578	0.000250195	0.00992319	0.0086455	BST2/CD74/CCRL2/LY6E/DHX58/MX1/UBA7/LGALS3BP/IFITM2/RTP4/PSMB8/IFIT2/IFITM1/IL4R	14
GOBP_DIENCEPHALON_DEVELOPMENT	GOBP DIENCEPHALON DEVELOPMENT	12/906	75/18578	0.000257512	0.0101405	0.0088348	SMO/PCSK1/ALDH1A2/PITX2/OTX1/FOXB1/INHBB/SLC6A3/NKX2-1/BMP4/BMP2/BMPR1A	12
GOBP_FAT_CELL_DIFFERENTIATION	GOBP FAT CELL DIFFERENTIATION	25/906	238/18578	0.000262026	0.010245	0.00892592	SOX13/BSCL2/LRP3/SFRP1/LMO3/SIX1/INHBB/ID4/PRDM16/PPARG/ADRB1/MSX2/GATA3/CCND1/TRIB2/BMP7/PPARGC1A/TMEM64/BMP2/PLCB1/TRPV4/PSMB8/WIF1/FRZB/STEAP4	25
GOBP_NEGATIVE_REGULATION_OF_OSSIFICATION	GOBP NEGATIVE REGULATION OF OSSIFICATION	8/906	36/18578	0.000277265	0.0106647	0.00929151	SFRP1/SOX9/MEF2C/CALCA/BCL2/PTK2B/LRP4/SRGN	8
REACTOME_GLUTATHIONE_CONJUGATION	REACTOME GLUTATHIONE CONJUGATION	8/906	36/18578	0.000277265	0.0106647	0.00929151	GSTA4/GCLC/GSTO2/GSTM2/GSTP1/GSTM4/GSTO1/GGT7	8
GOBP_BONE_MORPHOGENESIS	GOBP BONE MORPHOGENESIS	14/906	98/18578	0.000279037	0.0106647	0.00929151	FGFR2/SOX9/TSKU/RARB/MEF2C/BMPR1B/MSX2/BMP4/AXIN2/ALPL/RARA/TRPV4/ANXA6/BMP6	14
GOBP_LINOLEIC_ACID_METABOLIC_PROCESS	GOBP LINOLEIC ACID METABOLIC PROCESS	6/906	20/18578	0.000284365	0.0106647	0.00929151	ELOVL5/GSTM2/GSTP1/FADS2/ALOX15B/FADS1	6
GOBP_REGULATION_OF_ANTIGEN_PROCESSING_AND_PRESENTATION	GOBP REGULATION OF ANTIGEN PROCESSING AND PRESENTATION	6/906	20/18578	0.000284365	0.0106647	0.00929151	CD74/TAPBPL/NOD1/HLA-DOA/HFE/PYCARD	6
GOBP_RESPONSE_TO_INTERFERON_ALPHA	GOBP RESPONSE TO INTERFERON ALPHA	6/906	20/18578	0.000284365	0.0106647	0.00929151	BST2/MX2/GATA3/IFITM2/IFIT2/IFITM1	6
GOBP_CHONDROCYTE_DIFFERENTIATION	GOBP CHONDROCYTE DIFFERENTIATION	15/906	110/18578	0.000288334	0.0106863	0.00931038	OSR1/SOX9/TSKU/RARB/MEF2C/TRPS1/BMPR1B/MSX2/PKDCC/BMP4/BMP2/AXIN2/ANXA6/BMP6/BMPR1A	15
GOBP_POSITIVE_REGULATION_OF_HORMONE_SECRETION	GOBP POSITIVE REGULATION OF HORMONE SECRETION	16/906	122/18578	0.00028882	0.0106863	0.00931038	CFTR/GPR27/INHBB/GIPR/GLUL/VSNL1/PPARG/RPH3AL/TNFSF11/IRS2/HFE/MYRIP/SOX11/ILDR1/OXCT1/BMP6	16
GOBP_VASCULAR_TRANSPORT	GOBP VASCULAR TRANSPORT	13/906	87/18578	0.00029098	0.0106945	0.00931747	SLC16A1/LEPR/LRP3/SLC38A1/SLC2A3/SLC2A10/SLC22A3/SLCO3A1/SLC7A2/AVPR1A/SLC6A17/SLC4A4/SLC1A4	13
GOBP_RESPONSE_TO_BMP	GOBP RESPONSE TO BMP	20/906	173/18578	0.000303793	0.0110915	0.00966336	FAM83G/SFRP1/SOX9/RBPMS2/FOXD1/PPARG/HFE/BMPR1B/MSX2/SOX11/GATA3/BMP7/BMP8B/BMP4/BMP2/PCSK6/SPINT2/BMP6/ENG/BMPR1A	20
GOBP_PROSTATE_GLAND_MORPHOGENESIS	GOBP PROSTATE GLAND MORPHOGENESIS	7/906	28/18578	0.000308124	0.0111756	0.00973663	FGFR2/SFRP1/SOX9/ID4/BMP7/BMP4/FOXA1	7
HALLMARK_HYPOXIA	HALLMARK HYPOXIA	22/906	200/18578	0.000316126	0.0113586	0.00989607	HOXB9/MT1E/HS3ST1/STC2/ALDOC/SLC2A3/F3/VLDLR/DTNA/IRS2/NR3C1/LXN/DPYSL4/CHST2/PKP1/HEXA/BCL2/PPARGC1A/AKAP12/CSRP2/CAV1/AMPD3	22
GOBP_GLAND_MORPHOGENESIS	GOBP GLAND MORPHOGENESIS	16/906	123/18578	0.00031729	0.0113586	0.00989607	STAT6/FGFR2/SFRP1/SOX9/ID4/PROX1/HPN/MSX2/BCL2/BMP7/TBX3/CEACAM1/PLAG1/BMP4/CAV1/FOXA1	16
GOBP_PATHWAY_RESTRICTED_SMAD_PROTEIN_PHOSPHORYLATION	GOBP PATHWAY RESTRICTED SMAD PROTEIN PHOSPHORYLATION	11/906	66/18578	0.000319985	0.0113811	0.00991573	BMP3/INHBB/PPARG/HFE/BMP7/BMP8B/BMP4/BMP2/BMP6/ENG/BMPR1A	11
GOBP_ENDOCRINE_PANCREAS_DEVELOPMENT	GOBP ENDOCRINE PANCREAS DEVELOPMENT	9/906	46/18578	0.000323918	0.0114472	0.00997325	SMO/SOX9/GIPR/CDK6/FOXA2/INSM1/MNX1/BMP4/BMP6	9
HALLMARK_ANDROGEN_RESPONSE	HALLMARK ANDROGEN RESPONSE	14/906	100/18578	0.00034536	0.0121272	0.0105657	ELOVL5/CCND3/CDK6/HPGD/LIFR/BMPR1B/MAP7/CCND1/PTK2B/TMPRSS2/AKAP12/HSD17B14/FADS1/STEAP4	14
GOBP_NEGATIVE_REGULATION_OF_WNT_SIGNALING_PATHWAY	GOBP NEGATIVE REGULATION OF WNT SIGNALING PATHWAY	20/906	175/18578	0.000353634	0.0123391	0.0107504	SHISA2/TBX18/SOX13/SFRP1/SOX9/TSKU/IGFBP2/FZD6/BARX1/RBMS3/GRB10/FUZ/SOX30/LRP4/TMEM64/BMP2/AXIN2/CAV1/WIF1/FRZB	20
KEGG_GLYCOSPHINGOLIPID_BIOSYNTHESIS_GLOBO_SERIES	KEGG GLYCOSPHINGOLIPID BIOSYNTHESIS GLOBO SERIES	5/906	14/18578	0.000377596	0.0130732	0.0113899	A4GALT/ST3GAL1/HEXA/B3GALNT1/GBGT1	5
GOBP_CELL_MIGRATION_INVOLVED_IN_HEART_DEVELOPMENT	GOBP CELL MIGRATION INVOLVED IN HEART DEVELOPMENT	6/906	21/18578	0.000381785	0.0130732	0.0113899	PITX2/BMP7/BVES/BMP4/TBX5/ENG	6
GOBP_REGULATION_OF_BRANCHING_INVOLVED_IN_URETERIC_BUD_MORPHOGENESIS	GOBP REGULATION OF BRANCHING INVOLVED IN URETERIC BUD MORPHOGENESIS	6/906	21/18578	0.000381785	0.0130732	0.0113899	SMO/SOX9/SIX1/TACSTD2/HOXB7/BMP4	6
GOBP_NEGATIVE_REGULATION_OF_VIRAL_GENOME_REPLICATION	GOBP NEGATIVE REGULATION OF VIRAL GENOME REPLICATION	10/906	57/18578	0.000387621	0.0130838	0.0113992	BST2/PROX1/APOBEC3C/IFI16/MX1/PARP10/IFITM2/APOBEC3D/IFITM1/OAS2	10
GOBP_GLANDULAR_EPITHELIAL_CELL_DEVELOPMENT	GOBP GLANDULAR EPITHELIAL CELL DEVELOPMENT	7/906	29/18578	0.000389217	0.0130838	0.0113992	SMO/RARB/CDK6/INSM1/BMP4/RARA/BMP6	7
GOBP_RESPONSE_TO_THYROID_HORMONE	GOBP RESPONSE TO THYROID HORMONE	7/906	29/18578	0.000389217	0.0130838	0.0113992	GCLC/INHBB/HPN/CTSS/SLC26A5/THRB/KIT	7
GOBP_EPITHELIAL_CELL_PROLIFERATION	GOBP EPITHELIAL CELL PROLIFERATION	39/906	451/18578	0.000396601	0.0132513	0.0115451	CYBA/ZNF304/SMO/STAT6/ALDH1A2/IRF6/OSR1/FGFR2/ATOH8/SFRP1/SOX9/SIX1/HNF1B/ERBB2/F3/GLUL/CDK6/PPARG/MEF2C/OVOL2/PROX1/TACSTD2/SERPINB1/TNFSF11/HPN/SOX11/GATA3/KIT/PPP1R16B/CCND1/CEACAM1/BMP4/BMP2/FGFR1/CAV1/AGTR1/BMP6/ZNF703/BMPR1A	39
GOBP_REGULATION_OF_CELL_SHAPE	GOBP REGULATION OF CELL SHAPE	18/906	151/18578	0.00041147	0.0136653	0.0119058	ATP10A/PLXNA2/SEMA3E/RHOD/FES/RND2/HPN/WASF3/SLC26A5/KIT/PTK2B/PDPN/LPAR1/BVES/FAM171A1/RHOB/RAC2/RND1	18
GOBP_RESPONSE_TO_ESTROGEN	GOBP RESPONSE TO ESTROGEN	11/906	68/18578	0.000417972	0.0137981	0.0120215	SFRP1/CITED4/IGFBP2/SLC34A2/OPRK1/GATA3/CCND1/HOXA10/RARA/CAV1/IL4R	11
GOBP_REPRODUCTIVE_SYSTEM_DEVELOPMENT	GOBP REPRODUCTIVE SYSTEM DEVELOPMENT	38/906	437/18578	0.000420629	0.0138032	0.0120259	GJB3/OSR1/FGFR2/SFRP1/SOX9/STC2/ZNF568/INHBB/ID4/GRHL2/PPARG/OVOL2/ASCL2/TFAP2C/BMPR1B/BASP1/ZP3/ETNK2/GATA3/KIT/GJA1/CCND1/BCL2/BMP7/ALOX15B/TBX3/SDC1/HOXA10/PRLR/PLAG1/BMP4/DMRTA1/RARA/DMC1/SPINT2/BMP6/FOXA1/ADAM15	38
GOBP_MULTICELLULAR_ORGANISMAL_SIGNALING	GOBP MULTICELLULAR ORGANISMAL SIGNALING	19/906	165/18578	0.000447132	0.0145353	0.0126638	DRD1/TBX18/EHD3/CACNA1D/DSP/KCNE3/JUP/GJA1/AVPR1A/GJC1/P2RX1/CAV1/KCNH2/TBX5/KCNQ1/SCN8A/SCN9A/JAM3/KCNJ5	19
GOBP_EMBRYONIC_DIGIT_MORPHOGENESIS	GOBP EMBRYONIC DIGIT MORPHOGENESIS	10/906	58/18578	0.000448213	0.0145353	0.0126638	OSR1/GRHL2/FZD6/FREM2/MSX2/GJA1/TBX3/LRP4/BMP4/BMPR1A	10
GOBP_EPITHELIAL_CELL_DIFFERENTIATION_INVOLVED_IN_KIDNEY_DEVELOPMENT	GOBP EPITHELIAL CELL DIFFERENTIATION INVOLVED IN KIDNEY DEVELOPMENT	9/906	48/18578	0.000451876	0.0145684	0.0126926	SMO/KLF15/OSR1/PROM1/MEF2C/BASP1/GATA3/FOXJ1/BMP4	9
GOBP_BODY_FLUID_SECRETION	GOBP BODY FLUID SECRETION	13/906	91/18578	0.000455736	0.0146074	0.0127266	CYBA/FOXB1/CDO1/AQP1/SLC6A3/OPRK1/GJA1/CCND1/PRLR/AQP5/CAV1/SCNN1B/OAS2	13
GOBP_CARBOHYDRATE_HOMEOSTASIS	GOBP CARBOHYDRATE HOMEOSTASIS	25/906	247/18578	0.000459696	0.0146491	0.012763	CYBA/SLC16A1/GCLC/LEPR/KLF15/CFTR/GPR27/VSNL1/ADCY5/PPARG/RPH3AL/FOXA3/IRS2/FOXA2/OPRK1/PRKAA2/PRCP/UCP2/PPARGC1A/OXCT1/TRPV4/FAM3B/GJB6/FOXA1/BACE2	25
GOBP_REGULATION_OF_CARTILAGE_DEVELOPMENT	GOBP REGULATION OF CARTILAGE DEVELOPMENT	11/906	69/18578	0.000475695	0.0150719	0.0131313	SOX9/RARB/TRPS1/BMPR1B/PKDCC/BMP4/BMP2/AXIN2/RARA/BMP6/FRZB	11
GOBP_NEURON_FATE_SPECIFICATION	GOBP NEURON FATE SPECIFICATION	7/906	30/18578	0.000486508	0.0153177	0.0133454	DMRTA2/SIX1/ASCL1/ESRP1/MNX1/FOXA1/ISL2	7
GOBP_CARDIAC_MUSCLE_TISSUE_DEVELOPMENT	GOBP CARDIAC MUSCLE TISSUE DEVELOPMENT	24/906	234/18578	0.000489011	0.0153177	0.0133454	FHL2/ALDH1A2/TBX18/FGFR2/DSP/MSC/RARB/LY6E/MEF2C/PROX1/MSX2/GJA1/BMP7/TBX3/BVES/GJC1/BMP4/BMP2/RARA/TBX5/GJB6/LMNA/ENG/BMPR1A	24
GOBP_REGULATION_OF_HEART_RATE_BY_CARDIAC_CONDUCTION	GOBP REGULATION OF HEART RATE BY CARDIAC CONDUCTION	8/906	39/18578	0.00049522	0.0154246	0.0134385	CACNA1D/DSP/KCNE3/JUP/CAV1/KCNH2/KCNQ1/KCNJ5	8
GOBP_CATECHOL_CONTAINING_COMPOUND_BIOSYNTHETIC_PROCESS	GOBP CATECHOL CONTAINING COMPOUND BIOSYNTHETIC PROCESS	6/906	22/18578	0.000503446	0.0155056	0.0135091	SLC6A3/SNCA/INSM1/GATA3/KL/GPR37	6
GOBP_TRIPARTITE_REGIONAL_SUBDIVISION	GOBP TRIPARTITE REGIONAL SUBDIVISION	6/906	22/18578	0.000503446	0.0155056	0.0135091	HOXD8/TDRD5/BASP1/TBX3/PCSK6/TDRD10	6
GOBP_COLUMNAR_CUBOIDAL_EPITHELIAL_CELL_DIFFERENTIATION	GOBP COLUMNAR CUBOIDAL EPITHELIAL CELL DIFFERENTIATION	13/906	92/18578	0.000507492	0.0155215	0.013523	SMO/FGFR2/RARB/ASCL1/CDK6/PROX1/INSM1/SOX11/BMP4/BMP2/RARA/BMP6/FOXA1	13
GOBP_CELL_CELL_JUNCTION_ORGANIZATION	GOBP CELL CELL JUNCTION ORGANIZATION	22/906	207/18578	0.000509594	0.0155215	0.013523	CTNND2/MYADM/DSP/MARVELD2/CLDN6/GRHL2/CLDN10/UGT8/CLDN3/JUP/PKP1/GJA1/ILDR1/CLDN7/GJC1/TRPV4/CAV1/TBX5/BMP6/GJB6/JAM3/ZNF703	22
GOBP_VASCULAR_PROCESS_IN_CIRCULATORY_SYSTEM	GOBP VASCULAR PROCESS IN CIRCULATORY SYSTEM	26/906	263/18578	0.000512525	0.015525	0.013526	SLC16A1/GCLC/LEPR/DRD1/LRP3/SLC38A1/SLC2A3/SLC2A10/CALCA/ADRB1/SLC22A3/SLCO3A1/SLC7A2/KCNMA1/AVPR1A/SLC6A17/AKAP12/CEACAM1/P2RX1/SLC4A4/TRPV4/CAV1/SLC1A4/AGTR1/BMP6/SCNN1B	26
GOBP_ENDOCARDIAL_CUSHION_DEVELOPMENT	GOBP ENDOCARDIAL CUSHION DEVELOPMENT	9/906	49/18578	0.000529931	0.0159645	0.013909	SOX9/MSX2/BMP7/TBX3/BMP4/BMP2/TBX5/ENG/BMPR1A	9
GOBP_NOREPINEPHRINE_METABOLIC_PROCESS	GOBP NOREPINEPHRINE METABOLIC PROCESS	5/906	15/18578	0.000543744	0.0162036	0.0141172	LY6E/INSM1/GATA3/RNF180/KL	5
GOBP_OTIC_VESICLE_DEVELOPMENT	GOBP OTIC VESICLE DEVELOPMENT	5/906	15/18578	0.000543744	0.0162036	0.0141172	FGFR2/SOX9/SIX1/PROX1/GATA3	5
GOBP_REGULATION_OF_WNT_SIGNALING_PATHWAY	GOBP REGULATION OF WNT SIGNALING PATHWAY	31/906	337/18578	0.000547142	0.0162172	0.0141291	SHISA2/PTK7/KLF15/CTNND2/TBX18/SOX13/FGFR2/SFRP1/SOX9/HNF1B/TSKU/IGFBP2/FZD6/BARX1/TMEM9/RBMS3/GRB10/FUZ/SOX30/JUP/LRRK1/WNK2/LRP4/TMEM64/BMP2/AXIN2/CAV1/WIF1/ZNF703/FRZB/TCF7L1	31
GOBP_POSITIVE_REGULATION_OF_EPITHELIAL_CELL_PROLIFERATION	GOBP POSITIVE REGULATION OF EPITHELIAL CELL PROLIFERATION	22/906	209/18578	0.000581067	0.0170261	0.0148338	CYBA/ZNF304/SMO/OSR1/FGFR2/SFRP1/SOX9/ERBB2/F3/GLUL/PROX1/HPN/SOX11/PPP1R16B/CCND1/BMP4/BMP2/FGFR1/AGTR1/BMP6/ZNF703/BMPR1A	22
GOBP_ENDOCARDIAL_CUSHION_MORPHOGENESIS	GOBP ENDOCARDIAL CUSHION MORPHOGENESIS	8/906	40/18578	0.000592895	0.0170261	0.0148338	SOX9/MSX2/BMP7/TBX3/BMP4/BMP2/ENG/BMPR1A	8
GOBP_CELL_COMMUNICATION_INVOLVED_IN_CARDIAC_CONDUCTION	GOBP CELL COMMUNICATION INVOLVED IN CARDIAC CONDUCTION	10/906	60/18578	0.000593105	0.0170261	0.0148338	TBX18/CACNA1D/DSP/JUP/GJA1/GJC1/CAV1/TBX5/KCNQ1/KCNJ5	10
GOBP_GLYCOSPHINGOLIPID_METABOLIC_PROCESS	GOBP GLYCOSPHINGOLIPID METABOLIC PROCESS	10/906	60/18578	0.000593105	0.0170261	0.0148338	A4GALT/ST8SIA4/B3GALT2/UGT8/KIT/B3GALT4/ST3GAL1/HEXA/B3GALNT1/B4GALT6	10
GOBP_NEGATIVE_REGULATION_OF_MAP_KINASE_ACTIVITY	GOBP NEGATIVE REGULATION OF MAP KINASE ACTIVITY	10/906	60/18578	0.000593105	0.0170261	0.0148338	IRAK3/SFRP1/GSTP1/UCHL1/PPARG/BMP7/BMP4/BMP2/CBLC/CAV1	10
GOBP_CARTILAGE_DEVELOPMENT_INVOLVED_IN_ENDOCHONDRAL_BONE_MORPHOGENESIS	GOBP CARTILAGE DEVELOPMENT INVOLVED IN ENDOCHONDRAL BONE MORPHOGENESIS	7/906	31/18578	0.000602228	0.0170261	0.0148338	SOX9/TSKU/RARB/AXIN2/RARA/TRPV4/ANXA6	7
GOBP_ENDOCARDIAL_CUSHION_FORMATION	GOBP ENDOCARDIAL CUSHION FORMATION	7/906	31/18578	0.000602228	0.0170261	0.0148338	MSX2/BMP7/TBX3/BMP4/BMP2/ENG/BMPR1A	7
GOBP_REGULATION_OF_SMAD_PROTEIN_SIGNAL_TRANSDUCTION	GOBP REGULATION OF SMAD PROTEIN SIGNAL TRANSDUCTION	7/906	31/18578	0.000602228	0.0170261	0.0148338	SLC2A10/PPARG/OVOL2/BMP4/BMP2/BMP6/BMPR1A	7
REACTOME_NICOTINATE_METABOLISM	REACTOME NICOTINATE METABOLISM	7/906	31/18578	0.000602228	0.0170261	0.0148338	BST1/NUDT12/NMNAT3/RNLS/PARP6/PARP10/NT5E	7
GOBP_CARDIAC_SEPTUM_MORPHOGENESIS	GOBP CARDIAC SEPTUM MORPHOGENESIS	11/906	71/18578	0.000611263	0.0171933	0.0149796	SMO/FGFR2/PROX1/MSX2/SOX11/BMP7/TBX3/BMP4/TBX5/ENG/BMPR1A	11
KEGG_GLUTATHIONE_METABOLISM	KEGG GLUTATHIONE METABOLISM	9/906	50/18578	0.000618699	0.0173142	0.0150848	GSTA4/GCLC/GSTO2/GSTM2/GSTP1/GSTM4/GPX7/GSTO1/GGT7	9
GOBP_CARDIAC_SEPTUM_DEVELOPMENT	GOBP CARDIAC SEPTUM DEVELOPMENT	14/906	106/18578	0.000630834	0.0174863	0.0152348	PTK7/SMO/FGFR2/PROX1/MSX2/SOX11/GATA3/BMP7/TBX3/LMO4/BMP4/TBX5/ENG/BMPR1A	14
GOBP_REGULATION_OF_PEPTIDE_TRANSPORT	GOBP REGULATION OF PEPTIDE TRANSPORT	20/906	183/18578	0.000631195	0.0174863	0.0152348	SLC16A1/CFTR/SFRP1/CD74/GPR27/INHBB/GIPR/GLUL/VSNL1/ADCY5/RPH3AL/TNFSF11/IRS2/FOXA2/HFE/MYRIP/ICA1/UCP2/ILDR1/OXCT1	20
GOBP_POSITIVE_REGULATION_OF_MESENCHYMAL_CELL_PROLIFERATION	GOBP POSITIVE REGULATION OF MESENCHYMAL CELL PROLIFERATION	6/906	23/18578	0.000653254	0.018007	0.0156884	SMO/FGFR2/SOX9/SIX1/IRS2/BMPR1A	6
GOBP_RESPONSE_TO_VITAMIN	GOBP RESPONSE TO VITAMIN	12/906	83/18578	0.00066837	0.018332	0.0159716	MGMT/ALDH1A2/SFRP1/STC2/CYP24A1/FES/ASCL1/CCND1/BMP7/ALPL/RARA/KL	12
GOBP_REGULATION_OF_HEART_CONTRACTION	GOBP REGULATION OF HEART CONTRACTION	22/906	212/18578	0.000704586	0.0191612	0.016694	TBX18/EHD3/CACNA1D/GSTM2/DSP/KCNE3/RNLS/CALCA/ADRB1/JUP/THRB/GJA1/AVPR1A/THRA/GSTO1/BVES/GJC1/CAV1/KCNH2/TBX5/KCNQ1/KCNJ5	22
GOBP_PITUITARY_GLAND_DEVELOPMENT	GOBP PITUITARY GLAND DEVELOPMENT	8/906	41/18578	0.000705553	0.0191612	0.016694	PCSK1/ALDH1A2/PITX2/INHBB/SLC6A3/BMP4/BMP2/BMPR1A	8
GOBP_POSITIVE_REGULATION_OF_TRANSMEMBRANE_RECEPTOR_PROTEIN_SERINE_THREONINE_KINASE_SIGNALING_PATHWAY	GOBP POSITIVE REGULATION OF TRANSMEMBRANE RECEPTOR PROTEIN SERINE THREONINE KINASE SIGNALING PATHWAY	15/906	120/18578	0.000738675	0.0198674	0.0173093	BMP3/FOXD1/INHBB/SLC2A10/PPARG/HFE/MSX2/SOX11/BMP7/BMP8B/BMP4/BMP2/BMP6/ENG/BMPR1A	15
GOBP_HEART_FORMATION	GOBP HEART FORMATION	7/906	32/18578	0.000738765	0.0198674	0.0173093	SIX1/MEF2C/BMP4/BMP2/AXIN2/TBX5/BMPR1A	7
GOBP_GONADOTROPIN_SECRETION	GOBP GONADOTROPIN SECRETION	5/906	16/18578	0.000759313	0.0203208	0.0177044	FOXD1/INHBB/OPRK1/GJA1/TBX3	5
GOBP_ADAPTIVE_THERMOGENESIS	GOBP ADAPTIVE THERMOGENESIS	18/906	159/18578	0.000765137	0.0203778	0.017754	STAT6/LEPR/BSCL2/MAP2K6/PRDM16/ADRB1/GRB10/GJA1/UCP2/THRA/PPARGC1A/PRLR/YBX2/ALPL/TRPV4/CAV1/PCTP/IL4R	18
GOBP_POSITIVE_REGULATION_OF_GROWTH	GOBP POSITIVE REGULATION OF GROWTH	25/906	256/18578	0.000777709	0.020613	0.0179589	CYBA/SMO/LPAR3/FGFR2/RIMS2/SFRP1/DIO3/ERBB2/SLC6A3/MEF2C/PROX1/RASAL1/RND2/HPN/RFTN1/BASP1/ZP3/AVPR1A/BCL2/PTK2B/SYT3/PLCB1/TBX5/DBN1/BMPR1A	25
HALLMARK_ESTROGEN_RESPONSE_LATE	HALLMARK ESTROGEN RESPONSE LATE	21/906	200/18578	0.000792002	0.0207919	0.0181148	ELOVL5/SLC16A1/GJB3/TFPI2/ASCL1/ADD3/OVOL2/ALDH3B1/TFAP2C/GALE/OLFM1/KLK10/CCND1/BCL2/IMPA2/CHPT1/PRLR/LLGL2/CAV1/SLC1A4/NXT1	21
HALLMARK_INFLAMMATORY_RESPONSE	HALLMARK INFLAMMATORY RESPONSE	21/906	200/18578	0.000792002	0.0207919	0.0181148	BST2/KCNA3/CD40/F3/CCRL2/LY6E/HPN/OPRK1/P2RX7/CHST2/SLC7A2/PCDH7/PDPN/LPAR1/RTP4/CSF3R/SLC4A4/PIK3R5/IFITM1/PTGER4/IL4R	21
GOBP_ENDOCRINE_PROCESS	GOBP ENDOCRINE PROCESS	12/906	85/18578	0.000830659	0.0216874	0.018895	CYBA/FOXD1/INHBB/PPARG/OPRK1/GATA3/GJA1/AVPR1A/TBX3/AGTR1/BMP6/KCNQ1	12
GOBP_POSITIVE_REGULATION_OF_B_CELL_PROLIFERATION	GOBP POSITIVE REGULATION OF B CELL PROLIFERATION	8/906	42/18578	0.000834826	0.0216874	0.018895	BST1/CD74/CD40/CD81/MEF2C/IRS2/BCL2/CARD11	8
GOBP_ORGANIC_HYDROXY_COMPOUND_BIOSYNTHETIC_PROCESS	GOBP ORGANIC HYDROXY COMPOUND BIOSYNTHETIC PROCESS	24/906	243/18578	0.000837913	0.0216874	0.018895	ISYNA1/OSBPL3/CFTR/CH25H/SLC6A3/CYB5R2/PROX1/PRKAA2/SNCA/INSM1/ABCG1/SQLE/GATA3/PTK2B/IMPA2/ALOX15B/ITPKB/PSAT1/BMP2/KL/BMP6/GPR37/OSBPL7/ACAA2	24
GOBP_RESPONSE_TO_MECHANICAL_STIMULUS	GOBP RESPONSE TO MECHANICAL STIMULUS	21/906	201/18578	0.000844847	0.0217521	0.0189514	CYBA/GCLC/SOX9/CD40/IGFBP2/AQP1/TMEM150C/HPN/P2RX7/MEIS2/JUP/SLC26A5/KIT/ETV1/PTK2B/LTBR/TRPV4/BMP6/KCNQ1/ENG/PTGER4	21
GOBP_LEUKOCYTE_PROLIFERATION	GOBP LEUKOCYTE PROLIFERATION	30/906	331/18578	0.000848306	0.0217521	0.0189514	PRDX2/CCND3/BST1/BST2/CD74/CD40/LGALS3/ERBB2/CD81/GSTP1/IGFBP2/NCK2/MEF2C/TNFSF11/IRS2/P2RX7/ZP3/SOX11/KIT/GJA1/BCL2/PRKCQ/HLA-DPA1/RASAL3/FOXJ1/CARD11/PYCARD/BMP4/RAC2/RIPK3	30
GOBP_EMBRYONIC_PATTERN_SPECIFICATION	GOBP EMBRYONIC PATTERN SPECIFICATION	11/906	74/18578	0.00087385	0.0223034	0.0194317	SIM2/FGFR2/HOXD8/TDRD5/MEIS2/BASP1/BMP7/TBX3/COBL/PCSK6/TDRD10	11
GOBP_GLYCOSPHINGOLIPID_BIOSYNTHETIC_PROCESS	GOBP GLYCOSPHINGOLIPID BIOSYNTHETIC PROCESS	7/906	33/18578	0.000898666	0.0228311	0.0198914	A4GALT/ST8SIA4/B3GALT2/UGT8/B3GALT4/ST3GAL1/B4GALT6	7
GOBP_SPHINGOLIPID_BIOSYNTHETIC_PROCESS	GOBP SPHINGOLIPID BIOSYNTHETIC PROCESS	14/906	110/18578	0.000916089	0.023167	0.020184	ELOVL5/A4GALT/ST8SIA4/B3GALT2/UGT8/ELOVL4/ALDH3B1/P2RX7/DEGS2/PPM1L/B3GALT4/ST3GAL1/B4GALT6/P2RX1	14
GOBP_SPHINGOLIPID_METABOLIC_PROCESS	GOBP SPHINGOLIPID METABOLIC PROCESS	18/906	162/18578	0.000952768	0.0239845	0.0208963	ELOVL5/A4GALT/ST8SIA4/B3GALT2/UGT8/ELOVL4/ALDH3B1/P2RX7/DEGS2/PPM1L/KIT/B3GALT4/ST3GAL1/HEXA/B3GALNT1/B4GALT6/P2RX1/SERINC1	18
GOBP_SOMATIC_STEM_CELL_POPULATION_MAINTENANCE	GOBP SOMATIC STEM CELL POPULATION MAINTENANCE	8/906	43/18578	0.000982437	0.024619	0.0214491	SFRP1/SOX9/HNF1B/ASCL2/KIT/BMP7/BCL9/ZHX2	8
GOBP_AMIDE_TRANSPORT	GOBP AMIDE TRANSPORT	27/906	290/18578	0.001013	0.0247554	0.021568	SLC16A1/CFTR/RIMS2/SFRP1/CD74/HNF1B/GPR27/INHBB/GIPR/GLUL/VSNL1/ADCY5/RPH3AL/TNFSF11/IRS2/FOXA2/HFE/MYRIP/GJA1/ICA1/UCP2/PDPN/ILDR1/SLC15A3/OXCT1/TRPV4/FAM3B	27
GOBP_RESPONSE_TO_METAL_ION	GOBP RESPONSE TO METAL ION	31/906	350/18578	0.0010228	0.0247554	0.021568	MT1E/GCLC/PCSK1/ANXA11/MAP1LC3A/SLC41A1/IGFBP2/INHBB/ASCL1/GIPR/AQP1/SLC6A3/MEF2C/RASAL1/PRKAA2/SNCA/HFE/P2RX7/SYT13/SLC26A5/KCNMA1/KIT/CCND1/BCL2/PTK2B/SYT3/SDC1/ITPKB/TF/CAV1/BMP6	31
GOBP_NEGATIVE_REGULATION_OF_CELL_ADHESION	GOBP NEGATIVE REGULATION OF CELL ADHESION	28/906	305/18578	0.00102357	0.0247554	0.021568	PRDX2/PLXNA2/CD74/LGALS3/MYADM/ERBB2/SEMA3E/DACT2/PAG1/TACSTD2/HOXA7/PDE3B/HFE/EPCAM/ARHGDIB/AKNA/FOXJ1/CEACAM1/BMP4/BMP2/TRPV4/SPINT2/RND1/BMP6/JAM3/ADAM15/ZNF703/IL4R	28
GOBP_REGULATION_OF_VIRAL_GENOME_REPLICATION	GOBP REGULATION OF VIRAL GENOME REPLICATION	12/906	87/18578	0.00102457	0.0247554	0.021568	BST2/PROX1/TRIM38/APOBEC3C/IFI16/MX1/PARP10/BCL2/IFITM2/APOBEC3D/IFITM1/OAS2	12
GOBP_CARDIAC_CONDUCTION	GOBP CARDIAC CONDUCTION	13/906	99/18578	0.0010282	0.0247554	0.021568	TBX18/EHD3/CACNA1D/DSP/KCNE3/JUP/GJA1/GJC1/CAV1/KCNH2/TBX5/KCNQ1/KCNJ5	13
GOBP_CELLULAR_RESPONSE_TO_THYROID_HORMONE_STIMULUS	GOBP CELLULAR RESPONSE TO THYROID HORMONE STIMULUS	5/906	17/18578	0.00103279	0.0247554	0.021568	GCLC/INHBB/CTSS/THRB/KIT	5
GOBP_DENTATE_GYRUS_DEVELOPMENT	GOBP DENTATE GYRUS DEVELOPMENT	5/906	17/18578	0.00103279	0.0247554	0.021568	SMO/DRD1/TMEM108/CDK6/PROX1	5
GOBP_EMBRYONIC_DIGESTIVE_TRACT_MORPHOGENESIS	GOBP EMBRYONIC DIGESTIVE TRACT MORPHOGENESIS	5/906	17/18578	0.00103279	0.0247554	0.021568	FGFR2/HNF1B/RBPMS2/OVOL2/SOX11	5
GOBP_GAP_JUNCTION_ASSEMBLY	GOBP GAP JUNCTION ASSEMBLY	5/906	17/18578	0.00103279	0.0247554	0.021568	GJA1/GJC1/CAV1/TBX5/GJB6	5
GOBP_POSITIVE_REGULATION_OF_TYPE_2_IMMUNE_RESPONSE	GOBP POSITIVE REGULATION OF TYPE 2 IMMUNE RESPONSE	5/906	17/18578	0.00103279	0.0247554	0.021568	CD74/CD81/GATA3/RARA/IL4R	5
GOBP_LEUKOCYTE_CELL_CELL_ADHESION	GOBP LEUKOCYTE CELL CELL ADHESION	33/906	381/18578	0.00104653	0.0249762	0.0217603	PRDX2/SOX13/CD74/LGALS3/ERBB2/CD81/SOX12/PAG1/IGFBP2/NCK2/HLA-DOA/TNFSF11/HFE/HLA-DMA/PODXL2/ZP3/CHST2/GATA3/BMP7/PRKCQ/HLA-DPA1/ITPKB/NT5E/RASAL3/FOXJ1/CARD11/CEACAM1/PYCARD/BMP4/RAC2/RARA/CAV1/IL4R	33
GOBP_COLLATERAL_SPROUTING	GOBP COLLATERAL SPROUTING	6/906	25/18578	0.0010543	0.0250532	0.0218274	LPAR3/PTPRS/ULK2/RND2/COBL/FSTL4	6
GOBP_TEMPERATURE_HOMEOSTASIS	GOBP TEMPERATURE HOMEOSTASIS	19/906	177/18578	0.00105936	0.0250655	0.0218381	STAT6/LEPR/DRD1/BSCL2/MAP2K6/PRDM16/ADRB1/TNFSF11/GRB10/GJA1/UCP2/THRA/PPARGC1A/PRLR/YBX2/ALPL/CAV1/PCTP/IL4R	19
GOBP_CELL_CELL_SIGNALING_INVOLVED_IN_CARDIAC_CONDUCTION	GOBP CELL CELL SIGNALING INVOLVED IN CARDIAC CONDUCTION	7/906	34/18578	0.00108463	0.0255536	0.0222634	TBX18/CACNA1D/GJA1/GJC1/TBX5/KCNQ1/KCNJ5	7
GOBP_REGULATION_OF_MORPHOGENESIS_OF_AN_EPITHELIUM	GOBP REGULATION OF MORPHOGENESIS OF AN EPITHELIUM	10/906	65/18578	0.00113077	0.0265274	0.0231118	SMO/SFRP1/SOX9/SIX1/TACSTD2/HOXB7/GATA3/GJA1/BMP7/BMP4	10
GOBP_LACTATION	GOBP LACTATION	8/906	44/18578	0.00115021	0.0268691	0.0234095	FOXB1/CDO1/SLC6A3/GJA1/CCND1/PRLR/CAV1/OAS2	8
GOBP_STEROID_METABOLIC_PROCESS	GOBP STEROID METABOLIC PROCESS	29/906	323/18578	0.00118817	0.0276387	0.02408	PBX1/LEPR/OSBPL3/CFTR/CH25H/CYP24A1/AKR1B1/CHST10/SDR42E1/TSKU/DGAT2/CYB5R2/PROX1/SULT4A1/HSD17B8/VLDLR/PRKAA2/ABCG1/SQLE/KIT/OSBPL5/PRLR/HSD17B14/BMP2/AGTR1/BMP6/OSBPL7/ACAA2/SCNN1B	29
GOBP_PHENOL_CONTAINING_COMPOUND_METABOLIC_PROCESS	GOBP PHENOL CONTAINING COMPOUND METABOLIC PROCESS	14/906	113/18578	0.00119534	0.0276887	0.0241236	DRD1/DIO3/LY6E/SLC6A3/CRYM/HPN/SNCA/INSM1/GATA3/RNF180/BCL2/FOXE1/KL/GPR37	14
GOBP_INSULIN_SECRETION	GOBP INSULIN SECRETION	19/906	179/18578	0.00121131	0.0279413	0.0243437	SLC16A1/CFTR/RIMS2/SFRP1/HNF1B/GPR27/INHBB/GIPR/GLUL/VSNL1/ADCY5/RPH3AL/IRS2/FOXA2/MYRIP/ICA1/UCP2/OXCT1/FAM3B	19
GOBP_CARDIAC_MUSCLE_CELL_ACTION_POTENTIAL	GOBP CARDIAC MUSCLE CELL ACTION POTENTIAL	11/906	77/18578	0.00122356	0.0280524	0.0244404	TBX18/CACNA1D/DSP/KCNE3/JUP/GJA1/GJC1/CAV1/KCNH2/KCNQ1/KCNJ5	11
GOBP_CARDIAC_VENTRICLE_DEVELOPMENT	GOBP CARDIAC VENTRICLE DEVELOPMENT	15/906	126/18578	0.00122631	0.0280524	0.0244404	PTK7/FGFR2/DSP/LY6E/GRHL2/MEF2C/PROX1/SOX11/GATA3/TBX3/LMO4/BMP4/TBX5/ENG/BMPR1A	15
GOBP_CELLULAR_RESPONSE_TO_EXTERNAL_STIMULUS	GOBP CELLULAR RESPONSE TO EXTERNAL STIMULUS	28/906	309/18578	0.00124675	0.0283341	0.0246858	CYBA/GCLC/SFRP1/SOX9/CD40/CYP24A1/MAP1LC3A/FES/INHBB/GLUL/AQP1/FOXA3/TMEM150C/GSDMD/FOXA2/PRKAA2/P2RX7/IFI16/AVPR1A/BCL2/UCP2/DNAJC15/LTBR/FADS1/NUAK1/BMP6/ENG/PTGER4	28
GOBP_AXON_DEVELOPMENT	GOBP AXON DEVELOPMENT	39/906	479/18578	0.0012489	0.0283341	0.0246858	SMO/AUTS2/PLXNA2/CHL1/LPAR3/FGFR2/SLC25A46/PTPRS/GFRA3/ERBB2/VAX2/SEMA3E/FOXB1/MAP1A/TSKU/APBB1/FOXD1/UCHL1/ULK2/RND2/BMPR1B/GATA3/NEFH/S100A6/OLFM1/ETV1/BCL2/BMP7/PRKCQ/LRP4/COBL/NTNG1/B4GALT6/RAC2/FLRT2/DBN1/FSTL4/TUBB2B/ISL2	39
GOBP_HINDLIMB_MORPHOGENESIS	GOBP HINDLIMB MORPHOGENESIS	7/906	35/18578	0.00129949	0.0291222	0.0253725	OSR1/RARB/MSX2/TBX3/BMP4/AFF3/BMPR1A	7
GOBP_RESPONSE_TO_VITAMIN_D	GOBP RESPONSE TO VITAMIN D	7/906	35/18578	0.00129949	0.0291222	0.0253725	SFRP1/STC2/CYP24A1/FES/BMP7/ALPL/KL	7
GOBP_VENTRICULAR_CARDIAC_MUSCLE_CELL_ACTION_POTENTIAL	GOBP VENTRICULAR CARDIAC MUSCLE CELL ACTION POTENTIAL	7/906	35/18578	0.00129949	0.0291222	0.0253725	DSP/KCNE3/JUP/CAV1/KCNH2/KCNQ1/KCNJ5	7
GOBP_BLASTODERM_SEGMENTATION	GOBP BLASTODERM SEGMENTATION	6/906	26/18578	0.00131466	0.0292247	0.0254618	HOXD8/TDRD5/BASP1/TBX3/PCSK6/TDRD10	6
PID_RXR_VDR_PATHWAY	PID RXR VDR PATHWAY	6/906	26/18578	0.00131466	0.0292247	0.0254618	RARB/PPARG/THRB/BCL2/THRA/RARA	6
GOBP_ACTIN_FILAMENT_ORGANIZATION	GOBP ACTIN FILAMENT ORGANIZATION	37/906	449/18578	0.00133087	0.0294663	0.0256722	SFRP1/MYADM/RHOD/PFN2/ELMO1/ADD3/NCK2/PROX1/RND2/TACSTD2/CYFIP2/RAPGEF3/MICAL3/MARCKS/WASF3/PPP1R9A/FCHSD1/MARCKSL1/DSTN/BCL2/PTK2B/EFS/GAS7/LPAR1/COBL/PYCARD/FAM171A1/TF/RHOB/RAC2/PLEKHG2/TRPV4/FAT1/RND1/DBN1/CORO7/PTGER4	37
GOBP_THYMUS_DEVELOPMENT	GOBP THYMUS DEVELOPMENT	8/906	45/18578	0.00134005	0.0295509	0.0257459	PRDX2/PBX1/SIX1/GATA3/BCL2/FOXE1/LMO4/RIPK3	8
GOBP_T_CELL_DIFFERENTIATION_IN_THYMUS	GOBP T CELL DIFFERENTIATION IN THYMUS	11/906	78/18578	0.00136296	0.0299194	0.026067	CD74/ERBB2/CDK6/GATA3/BCL2/ITPKB/FOXJ1/CARD11/BMP4/RIPK3/MR1	11
GOBP_BRANCH_ELONGATION_OF_AN_EPITHELIUM	GOBP BRANCH ELONGATION OF AN EPITHELIUM	5/906	18/18578	0.00137304	0.0299194	0.026067	FGFR2/SOX9/SIX1/HNF1B/BMP4	5
GOBP_POSITIVE_REGULATION_OF_SMAD_PROTEIN_SIGNAL_TRANSDUCTION	GOBP POSITIVE REGULATION OF SMAD PROTEIN SIGNAL TRANSDUCTION	5/906	18/18578	0.00137304	0.0299194	0.026067	PPARG/BMP4/BMP2/BMP6/BMPR1A	5
GOBP_EYE_MORPHOGENESIS	GOBP EYE MORPHOGENESIS	17/906	154/18578	0.00140008	0.0301924	0.0263049	PITX2/DIO3/SOX9/VAX2/TSKU/PROM1/RARB/PROX1/SOX11/THRB/BCL2/BMP7/AQP5/BMP4/SDK2/FAT1/ZHX2	17
GOBP_CARDIAC_NEURAL_CREST_CELL_MIGRATION_INVOLVED_IN_OUTFLOW_TRACT_MORPHOGENESIS	GOBP CARDIAC NEURAL CREST CELL MIGRATION INVOLVED IN OUTFLOW TRACT MORPHOGENESIS	4/906	11/18578	0.00140748	0.0301924	0.0263049	PITX2/BMP7/BMP4/ENG	4
GOBP_CELLULAR_RESPONSE_TO_SALT_STRESS	GOBP CELLULAR RESPONSE TO SALT STRESS	4/906	11/18578	0.00140748	0.0301924	0.0263049	AKR1B1/AQP1/EFHD1/TRPV4	4
GOBP_LIMB_BUD_FORMATION	GOBP LIMB BUD FORMATION	4/906	11/18578	0.00140748	0.0301924	0.0263049	PLXNA2/FGFR2/SOX9/SOX11	4
GOBP_REGULATION_OF_T_CELL_ACTIVATION	GOBP REGULATION OF T CELL ACTIVATION	30/906	342/18578	0.00142246	0.0303954	0.0264817	PRDX2/SOX13/CD74/LGALS3/ERBB2/CD81/SOX12/PAG1/IGFBP2/NCK2/HLA-DOA/TNFSF11/HFE/HLA-DMA/ZP3/GATA3/PRKCQ/HLA-DPA1/ITPKB/RASAL3/FOXJ1/CARD11/CEACAM1/PYCARD/BMP4/RAC2/RARA/RIPK3/CAV1/IL4R	30
GOBP_POSITIVE_REGULATION_OF_FAT_CELL_DIFFERENTIATION	GOBP POSITIVE REGULATION OF FAT CELL DIFFERENTIATION	10/906	67/18578	0.00143508	0.0304413	0.0265217	SOX13/SFRP1/LMO3/SIX1/PPARG/BMP7/TMEM64/BMP2/WIF1/FRZB	10
GOBP_POSITIVE_REGULATION_OF_PROTEIN_SECRETION	GOBP POSITIVE REGULATION OF PROTEIN SECRETION	15/906	128/18578	0.00143961	0.0304413	0.0265217	PCSK1/CFTR/GPR27/APBB1/GIPR/GLUL/VSNL1/PPARG/RPH3AL/IRS2/P2RX7/MYRIP/ABCG1/OXCT1/BMP6	15
GOBP_MESENCHYME_MORPHOGENESIS	GOBP MESENCHYME MORPHOGENESIS	9/906	56/18578	0.00144117	0.0304413	0.0265217	OSR1/SOX9/MSX2/BMP7/TBX3/BMP4/BMP2/ENG/BMPR1A	9
GOBP_POSITIVE_REGULATION_OF_PROTEIN_SERINE_THREONINE_KINASE_ACTIVITY	GOBP POSITIVE REGULATION OF PROTEIN SERINE THREONINE KINASE ACTIVITY	21/906	210/18578	0.00147376	0.0310109	0.027018	CCND3/CD40/FZD10/ERBB2/MAP2K6/NTF3/PROX1/ERN2/TNFSF11/SNCA/BMPR1B/P2RX7/KIT/CCND1/PTK2B/FAM20A/BMP2/PIK3R5/CCND2/FGFR1/BMPR1A	21
GOBP_CANONICAL_WNT_SIGNALING_PATHWAY	GOBP CANONICAL WNT SIGNALING PATHWAY	28/906	313/18578	0.00151094	0.0315029	0.0274467	PTK7/CTNND2/TBX18/SOX13/FGFR2/SFRP1/SOX9/FZD10/IGFBP2/FZD6/TMEM9/PYGO1/RBMS3/FUZ/JUP/GATA3/LRRK1/WNK2/LRP4/SDC1/BCL9/TMEM64/BMP2/AXIN2/CAV1/ZNF703/FRZB/TCF7L1	28
GOBP_CELLULAR_RESPONSE_TO_ALCOHOL	GOBP CELLULAR RESPONSE TO ALCOHOL	12/906	91/18578	0.001526	0.0315029	0.0274467	SMO/CFTR/SFRP1/INHBB/ADCY5/GNAI1/PRKAA2/JUP/MAP4K1/OSBPL7/ADAM15/PTGER4	12
GOBP_NEGATIVE_REGULATION_OF_VIRAL_PROCESS	GOBP NEGATIVE REGULATION OF VIRAL PROCESS	12/906	91/18578	0.001526	0.0315029	0.0274467	BST2/CH25H/LY6E/PROX1/APOBEC3C/IFI16/MX1/PARP10/IFITM2/APOBEC3D/IFITM1/OAS2	12
GOBP_REGULATION_OF_FAT_CELL_DIFFERENTIATION	GOBP REGULATION OF FAT CELL DIFFERENTIATION	16/906	142/18578	0.00154163	0.0315029	0.0274467	SOX13/LRP3/SFRP1/LMO3/SIX1/ID4/PPARG/MSX2/GATA3/TRIB2/BMP7/TMEM64/BMP2/TRPV4/WIF1/FRZB	16
GOBP_REGULATION_OF_LEUKOCYTE_PROLIFERATION	GOBP REGULATION OF LEUKOCYTE PROLIFERATION	24/906	254/18578	0.00154178	0.0315029	0.0274467	BST1/BST2/CD74/CD40/LGALS3/ERBB2/CD81/GSTP1/IGFBP2/NCK2/MEF2C/IRS2/ZP3/SOX11/BCL2/PRKCQ/HLA-DPA1/RASAL3/FOXJ1/CARD11/PYCARD/BMP4/RAC2/RIPK3	24
GOBP_DENDRITE_EXTENSION	GOBP DENDRITE EXTENSION	7/906	36/18578	0.00154623	0.0315029	0.0274467	AUTS2/BCL11A/RIMS2/TMEM108/RASAL1/CYFIP2/SYT3	7
GOBP_MONOCYTE_DIFFERENTIATION	GOBP MONOCYTE DIFFERENTIATION	7/906	36/18578	0.00154623	0.0315029	0.0274467	CD74/FES/CDK6/PPARG/HOXA7/IFI16/BMP4	7
GOBP_POSITIVE_REGULATION_OF_MORPHOGENESIS_OF_AN_EPITHELIUM	GOBP POSITIVE REGULATION OF MORPHOGENESIS OF AN EPITHELIUM	7/906	36/18578	0.00154623	0.0315029	0.0274467	SMO/SOX9/SIX1/HOXB7/GATA3/GJA1/BMP4	7
GOBP_POSITIVE_REGULATION_OF_DEVELOPMENTAL_GROWTH	GOBP POSITIVE REGULATION OF DEVELOPMENTAL GROWTH	18/906	169/18578	0.00154858	0.0315029	0.0274467	SMO/LPAR3/FGFR2/RIMS2/DIO3/SLC6A3/MEF2C/PROX1/RASAL1/RND2/BASP1/ZP3/BCL2/SYT3/PLCB1/TBX5/DBN1/BMPR1A	18
GOBP_REGULATION_OF_TRANSMEMBRANE_RECEPTOR_PROTEIN_SERINE_THREONINE_KINASE_SIGNALING_PATHWAY	GOBP REGULATION OF TRANSMEMBRANE RECEPTOR PROTEIN SERINE THREONINE KINASE SIGNALING PATHWAY	25/906	269/18578	0.00156728	0.0317662	0.027676	HSPA1A/SFRP1/BMP3/RBPMS2/DACT2/FOXD1/INHBB/SLC2A10/PRDM16/PPARG/HFE/MSX2/NKX2-1/SOX11/BMP7/BCL9/BMP8B/BMP4/BMP2/PCSK6/CAV1/BMP6/ENG/ZNF703/BMPR1A	25
GOBP_REGULATION_OF_DEVELOPMENTAL_GROWTH	GOBP REGULATION OF DEVELOPMENTAL GROWTH	29/906	329/18578	0.00157365	0.0317785	0.0276868	SMO/BCL11A/LPAR3/FGFR2/RIMS2/DIO3/SIX1/STC2/PTPRS/HNF1B/SEMA3E/ULK2/SLC6A3/MEF2C/PROX1/RASAL1/RND2/ADRB1/BASP1/ZP3/OLFM1/BCL2/SYT3/BMP4/PLCB1/TBX5/DBN1/FSTL4/BMPR1A	29
GOBP_ACTION_POTENTIAL	GOBP ACTION POTENTIAL	16/906	143/18578	0.00165929	0.0333857	0.029087	DRD1/TBX18/CACNA1D/DSP/KCNE3/JUP/CACNB3/GJA1/GJC1/P2RX1/CAV1/KCNH2/KCNQ1/SCN8A/SCN9A/KCNJ5	16
GOBP_RESPONSE_TO_CALCIUM_ION	GOBP RESPONSE TO CALCIUM ION	16/906	144/18578	0.0017844	0.0356113	0.031026	PCSK1/ANXA11/INHBB/GIPR/MEF2C/RASAL1/PRKAA2/P2RX7/SYT13/KCNMA1/CCND1/PTK2B/SYT3/SDC1/ITPKB/CAV1	16
GOBP_GROWTH_PLATE_CARTILAGE_DEVELOPMENT	GOBP GROWTH PLATE CARTILAGE DEVELOPMENT	5/906	19/18578	0.00178928	0.0356113	0.031026	SOX9/TSKU/RARB/RARA/ANXA6	5
GOBP_REGULATION_OF_COLLATERAL_SPROUTING	GOBP REGULATION OF COLLATERAL SPROUTING	5/906	19/18578	0.00178928	0.0356113	0.031026	LPAR3/PTPRS/ULK2/RND2/FSTL4	5
GOBP_CARDIAC_EPITHELIAL_TO_MESENCHYMAL_TRANSITION	GOBP CARDIAC EPITHELIAL TO MESENCHYMAL TRANSITION	7/906	37/18578	0.00182797	0.0362503	0.0315828	MSX2/OLFM1/TBX3/BMP4/BMP2/ENG/ADAM15	7
GOBP_POSITIVE_REGULATION_OF_PEPTIDE_SECRETION	GOBP POSITIVE REGULATION OF PEPTIDE SECRETION	12/906	93/18578	0.0018439	0.0362577	0.0315892	CFTR/GPR27/GIPR/GLUL/VSNL1/RPH3AL/TNFSF11/IRS2/HFE/MYRIP/ILDR1/OXCT1	12
GOBP_SKIN_EPIDERMIS_DEVELOPMENT	GOBP SKIN EPIDERMIS DEVELOPMENT	12/906	93/18578	0.0018439	0.0362577	0.0315892	SMO/FGFR2/SOX9/FZD6/MSX2/FUZ/TNFRSF19/BCL2/LRP4/FOXE1/FOXQ1/SOX21	12
GOBP_CATECHOL_CONTAINING_COMPOUND_METABOLIC_PROCESS	GOBP CATECHOL CONTAINING COMPOUND METABOLIC PROCESS	9/906	58/18578	0.00185738	0.0362577	0.0315892	DRD1/LY6E/SLC6A3/SNCA/INSM1/GATA3/RNF180/KL/GPR37	9
GOBP_CELL_DIFFERENTIATION_INVOLVED_IN_KIDNEY_DEVELOPMENT	GOBP CELL DIFFERENTIATION INVOLVED IN KIDNEY DEVELOPMENT	9/906	58/18578	0.00185738	0.0362577	0.0315892	SMO/KLF15/OSR1/PROM1/MEF2C/BASP1/GATA3/FOXJ1/BMP4	9
GOBP_OUTFLOW_TRACT_MORPHOGENESIS	GOBP OUTFLOW TRACT MORPHOGENESIS	11/906	81/18578	0.00186122	0.0362577	0.0315892	FGFR2/PITX2/SIX1/MEF2C/MSX2/SOX11/BMP7/TBX3/BMP4/ENG/BMPR1A	11
HALLMARK_INTERFERON_GAMMA_RESPONSE	HALLMARK INTERFERON GAMMA RESPONSE	20/906	200/18578	0.00188815	0.0366528	0.0319335	ST8SIA4/AUTS2/BST2/CD74/CD40/LY6E/NOD1/MX2/DHX58/HLA-DMA/MX1/LGALS3BP/IFITM2/RTP4/MTHFD2/XAF1/PSMB8/IFIT2/IL4R/OAS2	20
GOBP_EMBRYONIC_HINDLIMB_MORPHOGENESIS	GOBP EMBRYONIC HINDLIMB MORPHOGENESIS	6/906	28/18578	0.00197953	0.0381579	0.0332448	OSR1/RARB/MSX2/TBX3/BMP4/AFF3	6
REACTOME_ADRENALINE_NORADRENALINE_INHIBITS_INSULIN_SECRETION	REACTOME ADRENALINE NORADRENALINE INHIBITS INSULIN SECRETION	6/906	28/18578	0.00197953	0.0381579	0.0332448	CACNA1D/ADCY5/GNAI1/CACNB3/GNB4/GNG7	6
GOBP_CELLULAR_RESPONSE_TO_MECHANICAL_STIMULUS	GOBP CELLULAR RESPONSE TO MECHANICAL STIMULUS	10/906	70/18578	0.00201325	0.0383299	0.0333946	CYBA/GCLC/SOX9/CD40/AQP1/TMEM150C/LTBR/BMP6/ENG/PTGER4	10
GOBP_BRANCHING_INVOLVED_IN_PROSTATE_GLAND_MORPHOGENESIS	GOBP BRANCHING INVOLVED IN PROSTATE GLAND MORPHOGENESIS	4/906	12/18578	0.00203017	0.0383299	0.0333946	FGFR2/SFRP1/BMP7/BMP4	4
GOBP_DORSAL_VENTRAL_AXIS_SPECIFICATION	GOBP DORSAL VENTRAL AXIS SPECIFICATION	4/906	12/18578	0.00203017	0.0383299	0.0333946	SFRP1/VAX2/AXIN2/BMPR1A	4
GOBP_NEPHRIC_DUCT_MORPHOGENESIS	GOBP NEPHRIC DUCT MORPHOGENESIS	4/906	12/18578	0.00203017	0.0383299	0.0333946	OSR1/HNF1B/GATA3/BMP4	4
GOBP_PROSTATE_GLAND_GROWTH	GOBP PROSTATE GLAND GROWTH	4/906	12/18578	0.00203017	0.0383299	0.0333946	FGFR2/SOX9/PRLR/PLAG1	4
GOBP_PROTEIN_MONO_ADP_RIBOSYLATION	GOBP PROTEIN MONO ADP RIBOSYLATION	4/906	12/18578	0.00203017	0.0383299	0.0333946	PARP11/PARP6/PARP10/PARP15	4
GOBP_REGULATION_OF_INSULIN_SECRETION	GOBP REGULATION OF INSULIN SECRETION	16/906	147/18578	0.00220807	0.0415385	0.0361901	SLC16A1/CFTR/SFRP1/GPR27/INHBB/GIPR/GLUL/VSNL1/ADCY5/RPH3AL/IRS2/FOXA2/MYRIP/ICA1/UCP2/OXCT1	16
GOBP_REGULATION_OF_BLOOD_CIRCULATION	GOBP REGULATION OF BLOOD CIRCULATION	24/906	261/18578	0.00221519	0.0415385	0.0361901	TBX18/EHD3/CACNA1D/GSTM2/DSP/KCNE3/RNLS/CALCA/ADRB1/JUP/THRB/GJA1/AVPR1A/THRA/GSTO1/BVES/GJC1/P2RX1/CAV1/KCNH2/AGTR1/TBX5/KCNQ1/KCNJ5	24
REACTOME_INTERFERON_ALPHA_BETA_SIGNALING	REACTOME INTERFERON ALPHA BETA SIGNALING	10/906	71/18578	0.00224309	0.0419191	0.0365217	IRF6/BST2/MX2/MX1/IFITM2/XAF1/PSMB8/IFIT2/IFITM1/OAS2	10
GOBP_ORGAN_GROWTH	GOBP ORGAN GROWTH	18/906	175/18578	0.00228556	0.0422515	0.0368112	SMO/LEPR/FGFR2/SOX9/TSKU/RARB/LY6E/MEF2C/PROX1/MSX2/BASP1/BCL2/PRLR/PLAG1/RARA/ANXA6/TBX5/BMPR1A	18
GOBP_MESENCHYMAL_TO_EPITHELIAL_TRANSITION	GOBP MESENCHYMAL TO EPITHELIAL TRANSITION	5/906	20/18578	0.00229092	0.0422515	0.0368112	SMO/TCF15/BASP1/GATA3/BMP4	5
GOBP_POSITIVE_REGULATION_OF_STEM_CELL_DIFFERENTIATION	GOBP POSITIVE REGULATION OF STEM CELL DIFFERENTIATION	5/906	20/18578	0.00229092	0.0422515	0.0368112	SOX9/HOXB4/TCF15/TACSTD2/TBX5	5
GOBP_ACTIN_CYTOSKELETON_REORGANIZATION	GOBP ACTIN CYTOSKELETON REORGANIZATION	13/906	108/18578	0.00229153	0.0422515	0.0368112	PTK7/AUTS2/SEMA3E/FES/NTF3/CLDN3/RAPGEF3/ABI3/ARHGDIB/KIT/PTK2B/EFS/TRPV4	13
GOBP_DIGESTIVE_TRACT_MORPHOGENESIS	GOBP DIGESTIVE TRACT MORPHOGENESIS	8/906	49/18578	0.00236155	0.0430203	0.0374811	FGFR2/SFRP1/HNF1B/RBPMS2/OVOL2/SOX11/BCL2/BMP4	8
GOBP_REGULATION_OF_BONE_REMODELING	GOBP REGULATION OF BONE REMODELING	8/906	49/18578	0.00236155	0.0430203	0.0374811	LEPR/SFRP1/CALCA/TNFSF11/P2RX7/GJA1/TMEM64/TF	8
GOBP_NEURAL_CREST_CELL_MIGRATION	GOBP NEURAL CREST CELL MIGRATION	9/906	60/18578	0.00236444	0.0430203	0.0374811	SMO/PITX2/SEMA3E/OVOL2/RADIL/BMP7/BMP4/ANXA6/ENG	9
GOBP_REGULATION_OF_MIRNA_TRANSCRIPTION	GOBP REGULATION OF MIRNA TRANSCRIPTION	9/906	60/18578	0.00236444	0.0430203	0.0374811	ATOH8/SOX9/PPARG/NR3C1/GATA3/BMP4/BMP2/RARA/BMPR1A	9
GOBP_PHARYNGEAL_SYSTEM_DEVELOPMENT	GOBP PHARYNGEAL SYSTEM DEVELOPMENT	6/906	29/18578	0.0023944	0.0434221	0.0378311	PLXNA2/SIX1/GATA3/BMP7/BMP4/BMPR1A	6
GOBP_CELLULAR_MODIFIED_AMINO_ACID_METABOLIC_PROCESS	GOBP CELLULAR MODIFIED AMINO ACID METABOLIC PROCESS	19/906	190/18578	0.00242073	0.0436126	0.0379972	GSTA4/GCLC/GSTO2/DIO3/DMGDH/GSTM2/GSTP1/CRYM/HPN/GSTM4/GGH/ALDH7A1/GATA3/OSBPL5/GSTO1/FOXE1/MTHFD2/SERINC1/GGT7	19
GOBP_HORMONE_MEDIATED_SIGNALING_PATHWAY	GOBP HORMONE MEDIATED SIGNALING PATHWAY	19/906	190/18578	0.00242073	0.0436126	0.0379972	SFRP1/LMO3/SSTR1/RARB/PPARG/TRIP4/NR3C2/NR3C1/PRCP/THRB/EGLN2/BMP7/THRA/PAQR8/PRLR/BMP4/RARA/TRERF1/FOXA1	19
REACTOME_PHASE_II_CONJUGATION_OF_COMPOUNDS	REACTOME PHASE II CONJUGATION OF COMPOUNDS	13/906	109/18578	0.0024886	0.0443418	0.0386324	AS3MT/GSTA4/GCLC/GSTO2/GSTM2/GSTP1/SULT4A1/GSTM4/PODXL2/GSTO1/SULT1C4/NAT1/GGT7	13
GOBP_CAMERA_TYPE_EYE_MORPHOGENESIS	GOBP CAMERA TYPE EYE MORPHOGENESIS	14/906	122/18578	0.00249145	0.0443418	0.0386324	PITX2/DIO3/SOX9/TSKU/PROM1/PROX1/SOX11/THRB/BMP7/AQP5/BMP4/SDK2/FAT1/ZHX2	14
GOBP_MEMBRANE_DEPOLARIZATION	GOBP MEMBRANE DEPOLARIZATION	11/906	84/18578	0.00249866	0.0443418	0.0386324	GCLC/CACNA1D/MLLT11/P2RX7/GJA1/BCL2/CAV1/KCNH2/TBX5/SCN8A/SCN9A	11
GOBP_MATING	GOBP MATING	7/906	39/18578	0.00250946	0.0443418	0.0386324	PPP1R1B/DRD1/THRB/AVPR1A/THRA/P2RX1/DMRTA1	7
GOBP_REGULATION_OF_ACTIN_CYTOSKELETON_REORGANIZATION	GOBP REGULATION OF ACTIN CYTOSKELETON REORGANIZATION	7/906	39/18578	0.00250946	0.0443418	0.0386324	SEMA3E/FES/NTF3/RAPGEF3/ABI3/ARHGDIB/PTK2B	7
GOBP_REGULATION_OF_MEMBRANE_REPOLARIZATION	GOBP REGULATION OF MEMBRANE REPOLARIZATION	7/906	39/18578	0.00250946	0.0443418	0.0386324	CACNA1D/KCNE3/CACNB3/GJA1/CAV1/KCNH2/KCNQ1	7
GOBP_NEGATIVE_REGULATION_OF_EXTRINSIC_APOPTOTIC_SIGNALING_PATHWAY	GOBP NEGATIVE REGULATION OF EXTRINSIC APOPTOTIC SIGNALING PATHWAY	12/906	97/18578	0.00264313	0.0465545	0.0405603	PRDX2/GCLC/HSPA1A/EYA4/LGALS3/GSTP1/EYA2/BCL2/TMBIM1/BMP4/ITPRIP/LMNA	12
GOBP_HEMATOPOIETIC_PROGENITOR_CELL_DIFFERENTIATION	GOBP HEMATOPOIETIC PROGENITOR CELL DIFFERENTIATION	14/906	123/18578	0.0026886	0.0469917	0.0409411	SFRP1/HOXB4/TCF15/DACT2/CDK6/PYGO1/ARL11/GATA3/KIT/BCL2/BVES/BMP4/RBM47/JAM3	14
GOBP_SENSORY_SYSTEM_DEVELOPMENT	GOBP SENSORY SYSTEM DEVELOPMENT	32/906	388/18578	0.00269084	0.0469917	0.0409411	PBX1/ALDH1A2/PITX2/DIO3/SOX9/TUB/VAX2/TSKU/PROM1/RARB/GRHL2/SLC6A3/PROX1/FREM2/BMPR1B/MEIS2/SOX11/THRB/GATA3/GJA1/BCL2/BMP7/VIM/SMOC1/AQP5/BMP4/SDK2/RARA/FAT1/BMP6/ZHX2/ZNF513	32
GOBP_REGULATION_OF_CHONDROCYTE_DIFFERENTIATION	GOBP REGULATION OF CHONDROCYTE DIFFERENTIATION	8/906	50/18578	0.00269352	0.0469917	0.0409411	SOX9/RARB/TRPS1/BMPR1B/PKDCC/BMP4/AXIN2/BMP6	8
GOBP_EXTRINSIC_APOPTOTIC_SIGNALING_PATHWAY	GOBP EXTRINSIC APOPTOTIC SIGNALING PATHWAY	21/906	221/18578	0.00274901	0.047801	0.0416462	PRDX2/GCLC/HSPA1A/EYA4/SFRP1/LGALS3/GSTP1/MLLT11/EYA2/BMPR1B/P2RX7/SP100/BCL2/TMBIM1/LTBR/PYCARD/BMP4/FGFR1/CAV1/ITPRIP/LMNA	21
GOBP_SMOOTH_MUSCLE_CELL_DIFFERENTIATION	GOBP SMOOTH MUSCLE CELL DIFFERENTIATION	10/906	73/18578	0.00276592	0.047801	0.0416462	TBX18/FGFR2/SOX9/SIX1/RBPMS2/MEF2C/KIT/TBX3/BMP4/ENG	10
GOBP_VENTRICULAR_SEPTUM_DEVELOPMENT	GOBP VENTRICULAR SEPTUM DEVELOPMENT	10/906	73/18578	0.00276592	0.047801	0.0416462	PTK7/FGFR2/PROX1/SOX11/GATA3/TBX3/LMO4/BMP4/TBX5/BMPR1A	10
GOBP_MUSCLE_CELL_DIFFERENTIATION	GOBP MUSCLE CELL DIFFERENTIATION	32/906	389/18578	0.00279956	0.0482312	0.042021	SMO/FHL2/TBX18/FGFR2/SOX9/SIX1/CD81/RBPMS2/DYRK1B/RARB/UCHL1/MEF2C/PROX1/POPDC3/MYEF2/KIT/AVPR1A/BCL2/TBX3/SDC1/BCL9/BVES/CHRNB1/BMP4/BMP2/RARA/CSRP2/TBX5/LMNA/ENG/BMPR1A/IL4R	32
GOBP_CARDIAC_NEURAL_CREST_CELL_DEVELOPMENT_INVOLVED_IN_OUTFLOW_TRACT_MORPHOGENESIS	GOBP CARDIAC NEURAL CREST CELL DEVELOPMENT INVOLVED IN OUTFLOW TRACT MORPHOGENESIS	4/906	13/18578	0.00282008	0.048283	0.0420662	PITX2/BMP7/BMP4/ENG	4
GOBP_PERIPHERAL_NERVOUS_SYSTEM_NEURON_DIFFERENTIATION	GOBP PERIPHERAL NERVOUS SYSTEM NEURON DIFFERENTIATION	4/906	13/18578	0.00282008	0.048283	0.0420662	SLC25A46/NEFH/ETV1/ISL2	4
GOBP_MEMBRANE_REPOLARIZATION_DURING_ACTION_POTENTIAL	GOBP MEMBRANE REPOLARIZATION DURING ACTION POTENTIAL	6/906	30/18578	0.00287137	0.0488576	0.0425668	KCNE3/CACNB3/CAV1/KCNH2/KCNQ1/KCNJ5	6
REACTOME_SUMOYLATION_OF_INTRACELLULAR_RECEPTORS	REACTOME SUMOYLATION OF INTRACELLULAR RECEPTORS	6/906	30/18578	0.00287137	0.0488576	0.0425668	PPARG/NR3C2/NR3C1/THRB/THRA/RARA	6
GOBP_METANEPHRIC_NEPHRON_DEVELOPMENT	GOBP METANEPHRIC NEPHRON DEVELOPMENT	7/906	40/18578	0.002916	0.0493126	0.0429632	SMO/OSR1/SOX9/FOXD1/IRX2/IRX1/BMP4	7
GOBP_RESPONSE_TO_TUMOR_CELL	GOBP RESPONSE TO TUMOR CELL	7/906	40/18578	0.002916	0.0493126	0.0429632	PRDX2/RBMS3/ABI3/CEACAM1/MR1/ADAM15/MICA	7
GOBP_REGULATION_OF_PROTEIN_SECRETION	GOBP REGULATION OF PROTEIN SECRETION	23/906	252/18578	0.00297293	0.0501216	0.043668	SLC16A1/PCSK1/CFTR/SFRP1/GPR27/APBB1/INHBB/GIPR/GLUL/VSNL1/ADCY5/PPARG/RPH3AL/IRS2/FOXA2/P2RX7/MYRIP/ABCG1/ICA1/UCP2/LLGL2/OXCT1/BMP6	23
KEGG_TGF_BETA_SIGNALING_PATHWAY	KEGG TGF BETA SIGNALING PATHWAY	11/906	86/18578	0.00301401	0.0506592	0.0441364	ZFYVE9/PITX2/INHBB/ID4/BMPR1B/BMP7/BMP8B/BMP4/BMP2/BMP6/BMPR1A	11
GOBP_GERM_CELL_DEVELOPMENT	GOBP GERM CELL DEVELOPMENT	26/906	298/18578	0.00307501	0.0515275	0.0448929	SPAG16/CFTR/HSPA2/CABYR/INHBB/DZIP1/SPAG6/TDRD5/PYGO1/BMPR1B/DPY19L2/SOX30/ZP3/KIT/BCL2/PTK2B/PAQR8/BMP4/YBX2/DMRTA1/RARA/DDX25/TDRD10/DMC1/JAM3/HOOK1	26
GOBP_STRIATED_MUSCLE_CELL_DIFFERENTIATION	GOBP STRIATED MUSCLE CELL DIFFERENTIATION	25/906	283/18578	0.00310691	0.0519042	0.0452211	SMO/FHL2/TBX18/SIX1/CD81/DYRK1B/RARB/MEF2C/PROX1/POPDC3/MYEF2/AVPR1A/BCL2/TBX3/SDC1/BCL9/BVES/BMP4/BMP2/RARA/CSRP2/TBX5/LMNA/BMPR1A/IL4R	25
GOBP_SPINAL_CORD_DEVELOPMENT	GOBP SPINAL CORD DEVELOPMENT	12/906	99/18578	0.00313726	0.0522528	0.0455249	SMO/SOX13/FOXB1/SOX12/ASCL1/PROX1/VLDLR/MNX1/SOX11/LMO4/ISL2/PHGDH	12
GOBP_FOREBRAIN_DEVELOPMENT	GOBP FOREBRAIN DEVELOPMENT	31/906	377/18578	0.00324997	0.0539671	0.0470184	DMRTA2/SMO/PCSK1/DRD1/ALDH1A2/FGFR2/PITX2/OTX1/VAX2/FOXB1/TMEM108/SSTR1/TSKU/RARB/INHBB/ASCL1/ID4/AQP1/CDK6/SLC6A3/PROX1/NKX2-1/AVPR1A/IGF2BP1/TBX3/AKNA/BMP4/BMP2/PLCB1/RARA/BMPR1A	31
GOBP_REGULATION_OF_TISSUE_REMODELING	GOBP REGULATION OF TISSUE REMODELING	11/906	87/18578	0.00330195	0.0546048	0.047574	LEPR/SFRP1/PPARG/CALCA/TNFSF11/P2RX7/GJA1/TMBIM1/TMEM64/CEACAM1/TF	11
GOBP_REGULATION_OF_CELLULAR_RESPONSE_TO_GROWTH_FACTOR_STIMULUS	GOBP REGULATION OF CELLULAR RESPONSE TO GROWTH FACTOR STIMULUS	27/906	315/18578	0.00330818	0.0546048	0.047574	SHISA2/HSPA1A/SFRP1/ADAMTS3/RBPMS2/TMEM108/FOXD1/SLC2A10/PRDM16/PPARG/CYFIP2/GRB10/MSX2/FUZ/CREB3L1/NKX2-1/SOX11/GATA3/BCL9/CADM4/BMP4/BMP2/PCSK6/FGFR1/CAV1/ENG/ZNF703	27
GOBP_ANTIGEN_PROCESSING_AND_PRESENTATION_OF_PEPTIDE_ANTIGEN	GOBP ANTIGEN PROCESSING AND PRESENTATION OF PEPTIDE ANTIGEN	9/906	63/18578	0.00332472	0.054714	0.0476691	CD74/TAPBPL/HLA-DOA/HFE/HLA-DMA/CTSS/HLA-DPA1/PYCARD/MR1	9
GOBP_AMINE_BIOSYNTHETIC_PROCESS	GOBP AMINE BIOSYNTHETIC PROCESS	7/906	41/18578	0.00337109	0.055312	0.0481901	SLC6A3/SMOX/SNCA/INSM1/GATA3/KL/GPR37	7
GOBP_CARDIAC_MUSCLE_CELL_CONTRACTION	GOBP CARDIAC MUSCLE CELL CONTRACTION	10/906	75/18578	0.00338183	0.0553235	0.0482002	CACNA1D/DSP/KCNE3/JUP/GJA1/GJC1/CAV1/KCNH2/KCNQ1/KCNJ5	10
GOBP_POSITIVE_REGULATION_OF_CARTILAGE_DEVELOPMENT	GOBP POSITIVE REGULATION OF CARTILAGE DEVELOPMENT	6/906	31/18578	0.00341596	0.0555522	0.0483994	SOX9/BMPR1B/PKDCC/BMP4/BMP2/BMP6	6
GOBP_RESPONSE_TO_INTERFERON_BETA	GOBP RESPONSE TO INTERFERON BETA	6/906	31/18578	0.00341596	0.0555522	0.0483994	BST2/IFI16/IFITM2/XAF1/IFITM1/IKBKE	6
GOBP_MEMBRANE_REPOLARIZATION	GOBP MEMBRANE REPOLARIZATION	8/906	52/18578	0.00346593	0.0560342	0.0488193	CACNA1D/KCNE3/CACNB3/GJA1/CAV1/KCNH2/KCNQ1/KCNJ5	8
GOBP_UNSATURATED_FATTY_ACID_BIOSYNTHETIC_PROCESS	GOBP UNSATURATED FATTY ACID BIOSYNTHETIC PROCESS	8/906	52/18578	0.00346593	0.0560342	0.0488193	ELOVL5/CD74/ELOVL4/FADS2/AVPR1A/ALOX15B/FADS1/SCD5	8
GOBP_IMPORT_ACROSS_PLASMA_MEMBRANE	GOBP IMPORT ACROSS PLASMA MEMBRANE	18/906	182/18578	0.00349643	0.056362	0.049105	ACSL5/SLC2A3/STEAP2/SLC2A10/IRS2/HFE/SLC43A1/SLC7A2/WNK2/P2RX1/SLC15A3/TRPV4/KCNH2/SLC1A4/SLC12A5/KCNQ1/SCNN1B/KCNJ5	18
GOBP_CELLULAR_RESPONSE_TO_XENOBIOTIC_STIMULUS	GOBP CELLULAR RESPONSE TO XENOBIOTIC STIMULUS	17/906	168/18578	0.00353343	0.0567924	0.0494799	AS3MT/GSTA4/GSTO2/GSTM2/GSTP1/PON3/UCHL1/MEF2C/CMBL/SMOX/PRKAA2/GSTM4/GSTO1/SULT1C4/NAT1/KCNH2/KCNQ1	17
GOBP_CELL_PROLIFERATION_INVOLVED_IN_KIDNEY_DEVELOPMENT	GOBP CELL PROLIFERATION INVOLVED IN KIDNEY DEVELOPMENT	5/906	22/18578	0.00358873	0.0573469	0.049963	OSR1/GATA3/BMP7/BMP4/BMP2	5
GOBP_SYMPATHETIC_NERVOUS_SYSTEM_DEVELOPMENT	GOBP SYMPATHETIC NERVOUS SYSTEM DEVELOPMENT	5/906	22/18578	0.00358873	0.0573469	0.049963	GFRA3/ASCL1/INSM1/SOX11/GATA3	5

## Sheet: Table S5
Supplementary Table S5. Subtype-specific genes.
Gene Symbol	Subtype
C2CD4D	LAES-1
RHBDL1	LAES-1
RAB26	LAES-1
DSCAM-AS1	LAES-1
LCN12	LAES-1
NPW	LAES-1
ENTPD8	LAES-1
KRTAP5-1	LAES-1
FGL1	LAES-1
LINC01607	LAES-1
CARD14	LAES-1
CASKIN1	LAES-1
RNF186	LAES-1
BPIFA2	LAES-1
GUCY1B2	LAES-1
ASPG	LAES-1
CABYR	LAES-1
AKR7A3	LAES-1
AKR7L	LAES-1
BOLA2P3	LAES-1
LINC00896	LAES-1
SCAT8	LAES-1
PGC	LAES-1
PROC	LAES-1
HMGCS2	LAES-1
KIF3AP1	LAES-1
LINC00858	LAES-1
INHA	LAES-1
CLPSL2	LAES-1
LINC02398	LAES-1
LINC00160	LAES-1
FRGCA	LAES-1
CKMT1B	LAES-1
LGSN	LAES-1
TM4SF5	LAES-1
KRT83	LAES-1
CNGA3	LAES-1
LINC02882	LAES-1
LINC02159	LAES-1
BARX1	LAES-1
GKN2	LAES-1
CBY2	LAES-1
LINC02864	LAES-1
MYO16-AS1	LAES-1
MIR4713HG	LAES-1
MIR6835	LAES-1
MIR4728	LAES-1
PCSK2	LAES-1
HHIPL2	LAES-1
FGB	LAES-1
RNY4P19	LAES-1
NOVA1-DT	LAES-1
PITX2	LAES-1
RNU6-140P	LAES-1
TFF1	LAES-1
DNA2	LAES-2
HELLS	LAES-2
DLL3	LAES-2
TICRR	LAES-2
CLSPN	LAES-2
FAM72B	LAES-2
TTK	LAES-2
KNL1	LAES-2
GINS1	LAES-2
CENPF	LAES-2
POLQ	LAES-2
E2F2	LAES-2
ESCO2	LAES-2
KIF15	LAES-2
GINS4	LAES-2
ZNF695	LAES-2
NCAPH	LAES-2
KIF14	LAES-2
BUB1B	LAES-2
ESPL1	LAES-2
CDCA2	LAES-2
DEPDC1	LAES-2
TTLL7	LAES-2
ASPM	LAES-2
NCAPG	LAES-2
SKA1	LAES-2
E2F7	LAES-2
SGO1	LAES-2
RAD54L	LAES-2
CENPE	LAES-2
RAB3B	LAES-2
PIMREG	LAES-2
HASPIN	LAES-2
NDC80	LAES-2
CDC25A	LAES-2
DEPDC1B	LAES-2
NUF2	LAES-2
CKAP2L	LAES-2
CDCA3	LAES-2
EXO1	LAES-2
ERCC6L	LAES-2
PBK	LAES-2
NEK2	LAES-2
CDC25C	LAES-2
KIF4A	LAES-2
GPC2	LAES-2
ORC1	LAES-2
TROAP	LAES-2
DLGAP5	LAES-2
MCM10	LAES-2
CENPI	LAES-2
CCDC150	LAES-2
CENPA	LAES-2
KIF18B	LAES-2
HJURP	LAES-2
GNG4	LAES-2
MELK	LAES-2
GTSE1	LAES-2
RCOR2	LAES-2
XRCC2	LAES-2
CTNND2	LAES-2
IGF2BP3	LAES-2
C12orf56	LAES-2
FOXI3	LAES-2
PIF1	LAES-2
SKA3	LAES-2
TESMIN	LAES-2
TERT	LAES-2
CABYR	LAES-2
COCH	LAES-2
CRABP1	LAES-2
GPR19	LAES-2
NXPH4	LAES-2
RDM1	LAES-2
LHX2	LAES-2
NKAIN1	LAES-2
MIR924HG	LAES-2
RNY4P19	LAES-2
RNF183	LAES-2
HMGB3P6	LAES-2
CASKIN1	LAES-2
CHRNA5	LAES-2
MAGEA3	LAES-2
RNF182	LAES-2
HOXB9	LAES-2
BBOX1-AS1	LAES-2
BARX1	LAES-2
IGF2BP1	LAES-2
SP8	LAES-2
SCN8A	LAES-2
PRAME	LAES-2
PPARGC1A	LAES-2
ECEL1	LAES-2
TMSB15A	LAES-2
RAMP2-AS1	LAES-2
B4GALNT4	LAES-2
GNGT1	LAES-2
CASC9	LAES-2
YBX2	LAES-2
MIR4713HG	LAES-2
RNU7-75P	LAES-2
HOXC9	LAES-2
SH3GL2	LAES-2
FBN3	LAES-2
SIX2	LAES-2
NAT8L	LAES-2
HOXB13	LAES-2
SLCO1A2	LAES-2
HPDL	LAES-2
LOC101929759	LAES-2
AKR7L	LAES-2
TAS2R2P	LAES-2
HOXC10	LAES-2
VIL1	LAES-2
RNU6-216P	LAES-2
NKX1-2	LAES-2
BEX1	LAES-2
UMODL1	LAES-2
FGB	LAES-2
HOXC11	LAES-2
HOTAIR	LAES-2
SLC15A1	LAES-2
OR51E1	LAES-2
HOXC13	LAES-2
SPX	LAES-2
NCKAP5	LAES-2
AKR7A3	LAES-2
HOXC-AS2	LAES-2
TPSP2	LAES-2
GAL	LAES-2
PDX1	LAES-2
OR2B6	LAES-2
H2BC17	LAES-2
LINC02864	LAES-2
TDRD5	LAES-2
TIAM1-AS1	LAES-2
NOVA1-DT	LAES-2
TNFSF11	LAES-2
RNU6-548P	LAES-2
FGL1	LAES-2
CBY2	LAES-2
PITX2	LAES-2
INHA	LAES-2
ZYG11A	LAES-2
RNF186	LAES-2
HOXC13-AS	LAES-2
ELFN1-AS1	LAES-2
PDIA2	LAES-2
LINC00858	LAES-2
SCARNA22	LAES-2
SLC25A5P5	LAES-2
HOXA10	LAES-2
H2AC9P	LAES-2
DSCAM-AS1	LAES-2
DMRTA2	LAES-2
RNU6-140P	LAES-2
IGHD3-22	LAES-2
IGHD6-25	LAES-2
MUC13	LAES-2
TFF1	LAES-2
ADGRF4	LAES-3
LINC00525	LAES-3
GJB2	LAES-3
GPR87	LAES-3
GREM1	LAES-3
APCDD1L	LAES-3
ADAM12	LAES-3
MMP3	LAES-3
PLPP4	LAES-3
IL1A	LAES-3
NETO1	LAES-3
CKAP2L	LAES-3
CLEC6A	LAES-3
COL11A1	LAES-3
ANXA8	LAES-3
SGO1	LAES-3
DEPDC1	LAES-3
MCM10	LAES-3
MYOSLID	LAES-3
CENPA	LAES-3
SLC2A5	LAES-3
MMP12	LAES-3
EPYC	LAES-3
MYEOV	LAES-3
NEIL3	LAES-3
SPRED3	LAES-3
LINC02677	LAES-3
MMP1	LAES-3
FPR2	LAES-3
GREB1L	LAES-3
KRT16	LAES-3
KRT6A	LAES-3
IL11	LAES-3
HMGA2	LAES-3
SHOX2	LAES-3
UCN2	LAES-3
HLA-V	LAES-3
FAM72B	LAES-3
ZBED2	LAES-3
LUCAT1	LAES-3
E2F7	LAES-3
LINC01711	LAES-3
PTPRH	LAES-3
TMEM171	LAES-3
IL31RA	LAES-3
ALPK2	LAES-3
IL36RN	LAES-3
ANXA8L1	LAES-3
LINC00880	LAES-3
AKR1B15	LAES-3
DIO2	LAES-3
LINC00460	LAES-3
TUBB3	LAES-3
IGF2BP3	LAES-3
KLK6	LAES-3
S100A12	LAES-3
WNT7A	LAES-3
OR51E1	LAES-3
TMPRSS11E	LAES-3
PRSS3	LAES-3
NGEF	LAES-3
FOXE1	LAES-3
SYT12	LAES-3
IGFL2	LAES-3
LINC02544	LAES-3
MMP10	LAES-3
PITX1	LAES-3
ITPKA	LAES-3
LINC02154	LAES-3
MMP13	LAES-3
PADI1	LAES-3
UCA1	LAES-3
HHIPL2	LAES-3
C11orf86	LAES-3
H2BC8	LAES-3
IBSP	LAES-3
H1-3	LAES-3
DUSP13	LAES-3
H2AC7	LAES-3
SPRR1B	LAES-3
CYP24A1	LAES-3
RAB3B	LAES-3
LY6D	LAES-3
TRIM15	LAES-3
IGKV2D-28	LAES-3
GAL	LAES-3
MUC16	LAES-3
CDK5R2	LAES-3
ZIC2	LAES-3
LINC01564	LAES-3
H2BC7	LAES-3
IGLV3-6	LAES-3
GJB6	LAES-3
APOBEC1	LAES-3
HOXA10	LAES-3
SLCO1B3	LAES-3
PRSS2	LAES-3
AKR1B10	LAES-3
PAEP	LAES-3
C1QTNF7	LAES-4
F11	LAES-4
MS4A2	LAES-4
RSPO2	LAES-4
ADAMTS8	LAES-4
GFRA1	LAES-4
LOC105373373	LAES-4
SCN4B	LAES-4
TNXB	LAES-4
SIGLEC17P	LAES-4
ADAMTS9-AS2	LAES-4
ROBO2	LAES-4
HHIP-AS1	LAES-4
RASGRF1	LAES-4
KIAA0408	LAES-4
CD300LG	LAES-4
PRG4	LAES-4
MAMDC2	LAES-4
SYNDIG1L	LAES-4
ERBB4	LAES-4
ATP1A2	LAES-4
HHIP	LAES-4
HPSE2	LAES-4
ASPA	LAES-4
ADAMTS7P3	LAES-4
CTXND1	LAES-4
INSYN1	LAES-4
LOC646588	LAES-4
LOC340268	LAES-4
SCN7A	LAES-4
ADRA1A	LAES-4
SCN2B	LAES-4
ABCA8	LAES-4
LRRC36	LAES-4
LHFPL3-AS2	LAES-4
TMEM132C	LAES-4
ECRG4	LAES-4
ART4	LAES-4
GRIA1	LAES-4
CYP4Z2P	LAES-4
ANGPTL5	LAES-4
FXYD1	LAES-4
MYOC	LAES-4
TCF21	LAES-4
PGR	LAES-4
PLA2G4F	LAES-4
ADRB2	LAES-4
RSPO1	LAES-4
SCN1A	LAES-4
ACOXL	LAES-4
RGS13	LAES-4
RN7SKP18	LAES-4
LEFTY2	LAES-4
LINC00968	LAES-4
PHACTR1	LAES-4
ADH1B	LAES-4
CHRDL1	LAES-4
SHC3	LAES-4
CST5	LAES-4
INMT	LAES-4
MYOCD	LAES-4
VEGFD	LAES-4
MGC27382	LAES-4
GDF10	LAES-4
SLC24A4	LAES-4
ADH1A	LAES-4
RXRG	LAES-4
GCSAML	LAES-4
CAV3	LAES-4
GGTLC1	LAES-4
LRRN3	LAES-4
CNTFR	LAES-4
CA3	LAES-4
SEC14L6	LAES-4
ABI3BP	LAES-4
GLB1L3	LAES-4
ITIH5	LAES-4
CNTN6	LAES-4
PGM5P4-AS1	LAES-4
LOC105371730	LAES-4
CYP4B1	LAES-4
LOC102724488	LAES-4
CHIAP2	LAES-4
GHR	LAES-4
ARHGEF2-AS1	LAES-4
LOC100506289	LAES-4
SLIT3	LAES-4
EFCC1	LAES-4
OTC	LAES-4
LHFPL3	LAES-4
MUSK	LAES-4
PKNOX2	LAES-4
CACNB4	LAES-4
OGN	LAES-4
BTNL9	LAES-4
RHOXF1-AS1	LAES-4
GSTM5	LAES-4
IRX1	LAES-4
COL6A6	LAES-4
LOC100506725	LAES-4
PTGFR	LAES-4
JPH4	LAES-4
VIPR1	LAES-4
GPD1	LAES-4
MACROD2	LAES-4
C8orf34-AS1	LAES-4
FAM189A2	LAES-4
CCL14	LAES-4
SLC5A9	LAES-4
ANGPTL7	LAES-4
CEACAM8	LAES-4
ALKAL2	LAES-4
FGF10	LAES-4
ACTN2	LAES-4
VEPH1	LAES-4
AFF3	LAES-4
CACNA2D2	LAES-4
SEC14L3	LAES-4
MYOZ1	LAES-4
CORO2B	LAES-4
GGTLC2	LAES-4
COL6A5	LAES-4
LINC02898	LAES-4
LINC01354	LAES-4
ANKRD44-AS1	LAES-4
PREX2	LAES-4
ZNF366	LAES-4
RGS22	LAES-4
FENDRR	LAES-4
PDZD2	LAES-4
TMEM100	LAES-4
KCNJ5	LAES-4
CCDC141	LAES-4
CDO1	LAES-4
TMEM232	LAES-4
ANGPT4	LAES-4
TCEAL2	LAES-4
CLIC5	LAES-4
LINC02471	LAES-4
LINC01352	LAES-4
GYPE	LAES-4
CNR1	LAES-4
PLA2G1B	LAES-4
CABCOCO1	LAES-4
NECAB1	LAES-4
SNTN	LAES-4
CASQ2	LAES-4
ANGPT1	LAES-4
HMGCLL1	LAES-4
LINC02016	LAES-4
GATA6-AS1	LAES-4
C6	LAES-4
LINC01612	LAES-4
OMG	LAES-4
SYT15	LAES-4
IGSF10	LAES-4
CNKSR2	LAES-4
SLC46A2	LAES-4
NEGR1	LAES-4
RPL13AP17	LAES-4
BCHE	LAES-4
LINC00261	LAES-4
VWA3A	LAES-4
PGM5	LAES-4
PI16	LAES-4
LGI3	LAES-4
RANBP3L	LAES-4
LINC00092	LAES-4
EDN3	LAES-4
PEBP4	LAES-4
FAM107A	LAES-4
SGCG	LAES-4
RNU1-38P	LAES-4
MYL3	LAES-4
CLDN18	LAES-4
LCN6	LAES-4
IL5RA	LAES-4
RN7SL475P	LAES-4
MIR30C2	LAES-4
CHRM1	LAES-4
LOC107985579	LAES-4
ADAMTSL3	LAES-4
FAM216B	LAES-4
ACADL	LAES-4
AGRP	LAES-4
RS1	LAES-4
GPM6A	LAES-4
KCNA5	LAES-4
GPIHBP1	LAES-4
HTR3C	LAES-4
MIR135B	LAES-4
LRRC18	LAES-4
ZNF385B	LAES-4
ADGRB3	LAES-4
RSPO4	LAES-4
DES	LAES-4
PENK	LAES-4
OVCH1	LAES-4
LINC01996	LAES-4
ZBTB16	LAES-4
MS4A15	LAES-4
PLCXD3	LAES-4
CCL23	LAES-4
DNAH9	LAES-4
LINC01331	LAES-4
CRTAC1	LAES-4
COLGALT2	LAES-4
F11-AS1	LAES-4
IQCN	LAES-4
MIR3189	LAES-4
SLC6A4	LAES-4
LINC01645	LAES-4
AQP4	LAES-4
TMEM252	LAES-4
CNGA4	LAES-4
OVCH2	LAES-4
C2orf73	LAES-4
TCTE1	LAES-4
IL37	LAES-4
FFAR4	LAES-4
SFTPC	LAES-4
C1orf87	LAES-4
GPR17	LAES-4
TYRP1	LAES-4
CCDC85A	LAES-4
ADRB1	LAES-4
NTNG1	LAES-4
SCUBE1	LAES-4
NTRK2	LAES-4
DNAI2	LAES-4
P2RX2	LAES-4
DYNLRB2	LAES-4
MROH9	LAES-4
LRRC71	LAES-4
TUBA4B	LAES-4
ARC	LAES-4
CFAP77	LAES-4
CPB2	LAES-4
MECOM-AS1	LAES-4
DTHD1	LAES-4
PLA2G3	LAES-4
WIF1	LAES-4
CFTR	LAES-4
CHIA	LAES-4
SCARA5	LAES-4
MIR27A	LAES-4
KHDRBS2	LAES-4
MIR3677	LAES-4
HSD17B13	LAES-4
EFCAB1	LAES-4
ERICH3	LAES-4
TRIM71	LAES-4
NXF3	LAES-4
RPL3P13	LAES-4
C6orf118	LAES-4
PACRG	LAES-4
SOSTDC1	LAES-4
FABP4	LAES-4
DNASE2B	LAES-4
CFAP107	LAES-4
C3orf86	LAES-4
MIR23A	LAES-4
KRT27	LAES-4
IHH	LAES-4
PGM5-AS1	LAES-4
TTLL10	LAES-4
TTC29	LAES-4
C10orf67	LAES-4
ANKRD66	LAES-4
GSTA3	LAES-4
PZP	LAES-4
ECEL1P2	LAES-4
AARD	LAES-4
TMEM212	LAES-4
GPA33	LAES-4
TEKT1	LAES-4
STAC	LAES-4
ST8SIA6	LAES-4
PPP4R4	LAES-4
AADAC	LAES-4
CCDC60	LAES-4
DNASE1L3	LAES-4
ODAM	LAES-4
BMPER	LAES-4
C11orf97	LAES-4
AKAP14	LAES-4
SERTM1	LAES-4
NR0B2	LAES-4
HOATZ	LAES-4
APOBEC4	LAES-4
RETN	LAES-4
SRGAP3-AS2	LAES-4
C9orf24	LAES-4
SFRP5	LAES-4
DNAAF6	LAES-4
WNT3A	LAES-4
AGTR2	LAES-4
ITLN1	LAES-4
IL22RA2	LAES-4
RNU1-61P	LAES-4
MS4A8	LAES-4
C20orf85	LAES-4
MIR34C	LAES-4
SPAG6	LAES-4
CATSPERD	LAES-4
SCGB1A1	LAES-4
FYB2	LAES-4
DPPA3P2	LAES-4
ITLN2	LAES-4
SLC5A1	LAES-4
STOML3	LAES-4
ALOX15	LAES-4
CAPSL	LAES-4
GUCA2A	LAES-4
CYP2F1	LAES-4
SLC13A2	LAES-4
TMEM63C	LAES-4
CWH43	LAES-4
MIR34B	LAES-4
WDR38	LAES-4
BNIP5	LAES-4
WFDC6	LAES-4
MORN5	LAES-4
RNU6-62P	LAES-4
CA4	LAES-4
CHST9	LAES-4
CACNG6	LAES-4
FEZF1-AS1	LAES-4
VGLL1	LAES-4
GKN2	LAES-4
MIR4538	LAES-4
PCSK2	LAES-4
